# Supplementary material for: Dual regulatory role of hsa-miR-122b-5p in chikungunya virus infection via interaction with CHIKV 3′-UTR and HDAC4 modulation
Source: J Virol. 2025 Sep 16;99(10):e02118-24. doi: 10.1128/jvi.02118-24 (PMC12548407; doi:10.1128/jvi.02118-24)
Supplement: Data Set S1 — Raw data of high-throughput miRNA screening to evaluate direct binding of human miRNAs to CHIKV 3′ UTR. [file jvi.02118-24-s0001.xlsx]

## Sheet: hsa-miR
Supplementary Data 1: Raw data of high throughput miRNA screening to evaluate direct binding of human miRNAs to CHIKV 3`UTR.
GeneID	normalized 3'UTR	normalized Empty Vector	Ratio 3'UTR/empty vector
hsa-miR-431-5p	0.924	2.491	0.370935
hsa-miR-129-2-3p	0.515	1.333	0.386347
hsa-miR-129-1-3p	0.503	1.133	0.443954
hsa-miR-625-5p	1.053	2.28	0.461842
hsa-miR-3591-5p	0.918	1.847	0.497022
hsa-miR-4797-3p	0.481	0.866	0.555427
hsa-miR-4453	0.857	1.506	0.569057
hsa-miR-511	0.882	1.466	0.601637
hsa-miR-584-5p	0.827	1.334	0.61994
hsa-miR-4741	0.927	1.495	0.620067
hsa-miR-3120-3p	0.776	1.24	0.625806
hsa-miR-4712-3p	1.061	1.687	0.628927
hsa-miR-371a-3p	1.083	1.718	0.630384
hsa-miR-504	0.86	1.355	0.634686
hsa-miR-4475	0.669	1.049	0.63775
hsa-miR-485-3p	0.724	1.132	0.639576
hsa-miR-4535	0.988	1.536	0.643229
hsa-miR-4536-3p	0.897	1.392	0.644397
hsa-miR-5587-5p	0.885	1.373	0.644574
hsa-miR-548av-3p	0.941	1.457	0.645848
hsa-miR-3616-3p	0.955	1.478	0.646143
hsa-miR-556-3p	0.847	1.305	0.649042
hsa-miR-3615	0.907	1.397	0.649248
hsa-miR-548f	0.887	1.364	0.650293
hsa-miR-532-3p	0.708	1.085	0.652535
hsa-miR-105-5p	0.796	1.217	0.654067
hsa-miR-4695-5p	0.96	1.463	0.656186
hsa-miR-4766-3p	0.64	0.974	0.657084
hsa-miR-5685	0.945	1.436	0.658078
hsa-miR-4802-5p	0.842	1.279	0.658327
hsa-miR-3126-5p	0.657	0.997	0.658977
hsa-miR-4699-3p	0.99	1.494	0.662651
hsa-miR-4663	0.687	1.036	0.663127
hsa-miR-3177-5p	0.974	1.467	0.66394
hsa-miR-3620-5p	1.06	1.589	0.667086
hsa-miR-4773	0.88	1.315	0.669202
hsa-miR-3689a-5p	0.931	1.389	0.670266
hsa-miR-624-3p	1.074	1.598	0.67209
hsa-miR-136-3p	0.831	1.232	0.674513
hsa-miR-3157-5p	0.705	1.041	0.677233
hsa-miR-3673	0.564	0.83	0.679518
hsa-miR-505-5p	0.598	0.878	0.681093
hsa-miR-29b-3p	1.042	1.528	0.681937
hsa-miR-5011-5p	0.939	1.375	0.682909
hsa-miR-3529-5p	0.834	1.22	0.683607
hsa-miR-4804-5p	1.012	1.477	0.685173
hsa-miR-1304-5p	0.888	1.296	0.685185
hsa-miR-3675-3p	0.999	1.448	0.689917
hsa-miR-3124-5p	0.664	0.962	0.690229
hsa-let-7f-5p	1.035	1.499	0.69046
hsa-miR-3680-3p	0.759	1.099	0.690628
hsa-miR-640	0.822	1.19	0.690756
hsa-miR-5584-3p	0.705	1.02	0.691176
hsa-miR-1263	0.764	1.103	0.692656
hsa-miR-1273a	0.865	1.248	0.693109
hsa-miR-3686	0.783	1.126	0.695382
hsa-miR-4680-3p	0.96	1.377	0.697168
hsa-miR-4477a	0.738	1.057	0.698202
hsa-miR-3200-3p	0.89	1.274	0.698587
hsa-miR-4456	1.241	1.776	0.698761
hsa-miR-553	0.77	1.098	0.701275
hsa-miR-4281	0.92	1.311	0.701754
hsa-miR-548av-5p	0.827	1.177	0.702634
hsa-miR-3675-5p	0.899	1.276	0.704545
hsa-miR-1307-5p	0.901	1.276	0.706113
hsa-miR-5187-5p	0.861	1.216	0.708059
hsa-miR-3622b-5p	0.888	1.254	0.708134
hsa-miR-4504	0.998	1.409	0.708304
hsa-miR-3685	0.733	1.034	0.708897
hsa-miR-4286	0.892	1.255	0.710757
hsa-miR-519b-3p	0.78	1.096	0.711679
hsa-miR-1910	0.811	1.139	0.712028
hsa-miR-4520b-3p	0.92	1.292	0.712074
hsa-miR-4440	0.74	1.039	0.712223
hsa-miR-142-3p	1.245	1.748	0.712243
hsa-miR-3687	0.733	1.029	0.712342
hsa-miR-4760-5p	0.962	1.35	0.712593
hsa-miR-3147	0.841	1.179	0.713316
hsa-miR-132-3p	1.371	1.916	0.715553
hsa-miR-136-5p	0.805	1.12	0.71875
hsa-miR-4782-3p	1.168	1.623	0.719655
hsa-miR-1260a	0.919	1.277	0.719655
hsa-miR-3138	0.878	1.219	0.720263
hsa-miR-192-3p	1.018	1.413	0.720453
hsa-miR-6717-5p	0.843	1.168	0.721747
hsa-miR-1294	0.966	1.33	0.726316
hsa-miR-17-5p	0.945	1.297	0.728604
hsa-miR-3123	0.684	0.936	0.730769
hsa-miR-4633-3p	0.801	1.096	0.730839
hsa-miR-4709-5p	0.959	1.312	0.730945
hsa-miR-4781-3p	1.077	1.471	0.732155
hsa-miR-1469	0.932	1.272	0.732704
hsa-miR-1245a	1.552	2.118	0.732767
hsa-miR-34b-3p	0.874	1.192	0.733221
hsa-miR-4675	0.847	1.153	0.734605
hsa-miR-146b-3p	0.77	1.048	0.734733
hsa-miR-4503	0.954	1.297	0.735544
hsa-miR-4804-3p	1.061	1.44	0.736806
hsa-miR-548ay-3p	1.069	1.45	0.737241
hsa-miR-205-5p	0.719	0.974	0.738193
hsa-miR-4733-5p	0.917	1.242	0.738325
hsa-miR-6502-3p	0.976	1.321	0.738834
hsa-miR-5011-3p	0.884	1.195	0.739749
hsa-miR-4496	0.944	1.276	0.739812
hsa-miR-4288	1.163	1.571	0.740293
hsa-miR-106b-3p	0.765	1.033	0.740561
hsa-miR-28-3p	0.832	1.123	0.740873
hsa-miR-4735-3p	0.777	1.048	0.741412
hsa-miR-6724-5p	0.908	1.224	0.74183
hsa-miR-3669	0.834	1.124	0.741993
hsa-miR-99b-5p	1.2	1.611	0.744879
hsa-miR-4329	1.036	1.39	0.745324
hsa-miR-376a-3p	1.154	1.548	0.745478
hsa-miR-487b	0.826	1.108	0.745487
hsa-miR-450a-5p	0.845	1.133	0.745808
hsa-miR-523-3p	1.014	1.359	0.746137
hsa-miR-6505-3p	1.165	1.559	0.747274
hsa-miR-5697	0.808	1.081	0.747456
hsa-miR-4800-5p	0.788	1.051	0.749762
hsa-miR-451b	0.783	1.044	0.75
hsa-miR-2682-5p	0.799	1.064	0.75094
hsa-miR-338-5p	0.721	0.96	0.751042
hsa-miR-1295b-3p	1.048	1.395	0.751254
hsa-miR-3120-5p	0.808	1.075	0.751628
hsa-miR-5694	1.034	1.369	0.755296
hsa-miR-3658	0.857	1.134	0.755732
hsa-miR-491-3p	0.962	1.272	0.756289
hsa-miR-4284	1.086	1.435	0.756794
hsa-miR-342-5p	0.767	1.011	0.758655
hsa-miR-3664-5p	0.82	1.08	0.759259
hsa-miR-4450	0.976	1.285	0.759533
hsa-miR-325	1.074	1.414	0.759547
hsa-miR-4767	0.872	1.148	0.759582
hsa-miR-542-5p	0.769	1.012	0.759881
hsa-miR-5193	0.817	1.075	0.76
hsa-miR-4455	1.172	1.542	0.760052
hsa-miR-657	0.832	1.094	0.760512
hsa-miR-1276	0.799	1.05	0.760952
hsa-miR-4687-3p	1.172	1.54	0.761039
hsa-miR-1233-3p	0.903	1.185	0.762025
hsa-miR-3677-3p	0.844	1.107	0.762421
hsa-miR-424-3p	1.015	1.33	0.763158
hsa-miR-23b-3p	0.867	1.133	0.765225
hsa-miR-3656	0.85	1.109	0.766456
hsa-miR-20b-5p	0.873	1.139	0.766462
hsa-miR-4728-3p	0.732	0.955	0.766492
hsa-miR-4454	0.966	1.257	0.768496
hsa-miR-4750-3p	0.86	1.118	0.769231
hsa-miR-548x-3p	0.849	1.102	0.770417
hsa-miR-2053	0.797	1.034	0.770793
hsa-miR-1258	1.034	1.34	0.771642
hsa-miR-202-3p	1.029	1.333	0.771943
hsa-miR-429	0.694	0.899	0.771969
hsa-miR-3134	0.979	1.267	0.772691
hsa-miR-3667-3p	1.034	1.338	0.772795
hsa-miR-550a-3-5p	0.953	1.233	0.772912
hsa-miR-769-3p	1.1	1.422	0.773558
hsa-miR-30d-5p	0.569	0.735	0.77415
hsa-miR-1249	0.768	0.992	0.774194
hsa-miR-3127-5p	0.955	1.233	0.774534
hsa-miR-514b-3p	0.722	0.932	0.774678
hsa-miR-5682	0.773	0.997	0.775326
hsa-miR-3168	1.083	1.395	0.776344
hsa-miR-520a-3p	0.629	0.81	0.776543
hsa-miR-3125	0.921	1.186	0.77656
hsa-miR-3668	0.952	1.225	0.777143
hsa-miR-3160-3p	0.762	0.98	0.777551
hsa-miR-4520a-3p	0.76	0.977	0.777892
hsa-miR-4786-3p	0.796	1.023	0.778104
hsa-miR-212-3p	0.88	1.13	0.778761
hsa-miR-654-3p	0.846	1.085	0.779724
hsa-miR-3191-5p	0.875	1.122	0.779857
hsa-miR-3137	0.845	1.083	0.78024
hsa-miR-506-5p	0.702	0.899	0.780868
hsa-miR-1973	0.913	1.169	0.781009
hsa-miR-1231	1.133	1.45	0.781379
hsa-miR-4794	0.883	1.13	0.781416
hsa-miR-4448	0.893	1.142	0.781961
hsa-miR-590-3p	0.712	0.91	0.782418
hsa-miR-627	1.027	1.312	0.782774
hsa-miR-3688-3p	0.764	0.976	0.782787
hsa-miR-891b	1.035	1.322	0.782905
hsa-miR-1260b	0.957	1.222	0.783142
hsa-miR-125a-5p	0.976	1.246	0.783307
hsa-miR-135b-3p	0.666	0.85	0.783529
hsa-miR-548h-3p	1.12	1.428	0.784314
hsa-miR-4667-3p	0.793	1.011	0.784372
hsa-miR-200a-3p	0.722	0.92	0.784783
hsa-miR-4497	0.935	1.191	0.785055
hsa-miR-1207-5p	0.809	1.03	0.785437
hsa-miR-3605-5p	0.824	1.048	0.78626
hsa-miR-1306-5p	1.123	1.428	0.786415
hsa-miR-376b-3p	1.264	1.607	0.786559
hsa-miR-548m	1.047	1.331	0.786627
hsa-miR-103b	0.898	1.141	0.787029
hsa-miR-548g-5p	1.993	2.532	0.787125
hsa-miR-4302	0.741	0.941	0.78746
hsa-miR-4488	0.86	1.09	0.788991
hsa-miR-106b-5p	0.702	0.889	0.789651
hsa-miR-3616-5p	0.778	0.985	0.789848
hsa-miR-3679-5p	0.893	1.13	0.790265
hsa-miR-3689a-3p	0.604	0.764	0.790576
hsa-miR-299-3p	1.127	1.425	0.790877
hsa-miR-5704	0.886	1.12	0.791071
hsa-miR-33b-5p	1.082	1.367	0.791514
hsa-miR-628-5p	0.872	1.101	0.792007
hsa-miR-3613-5p	1.002	1.265	0.792095
hsa-miR-765	1.023	1.291	0.792409
hsa-miR-378h	0.934	1.178	0.792869
hsa-miR-4729	1.034	1.304	0.792945
hsa-miR-181d	0.889	1.121	0.793042
hsa-miR-219-5p	1.174	1.48	0.793243
hsa-let-7b-5p	0.914	1.152	0.793403
hsa-miR-298	0.715	0.901	0.793563
hsa-miR-4734	0.752	0.947	0.794087
hsa-miR-30d-3p	0.926	1.165	0.79485
hsa-miR-1243	1.292	1.625	0.795077
hsa-miR-3150b-5p	0.724	0.91	0.795604
hsa-miR-6131	0.973	1.222	0.796236
hsa-miR-211-5p	0.856	1.075	0.796279
hsa-miR-5580-3p	0.971	1.219	0.796555
hsa-miR-4309	0.756	0.949	0.796628
hsa-miR-4792	0.843	1.058	0.796786
hsa-miR-146a-3p	0.897	1.125	0.797333
hsa-miR-3064-5p	1.013	1.269	0.798266
hsa-miR-6721-5p	0.777	0.973	0.798561
hsa-miR-1206	0.948	1.187	0.798652
hsa-miR-3659	0.853	1.068	0.798689
hsa-miR-1193	0.75	0.939	0.798722
hsa-miR-16-1-3p	0.914	1.144	0.798951
hsa-miR-4716-5p	0.915	1.145	0.799127
hsa-miR-561-5p	1.061	1.327	0.799548
hsa-miR-4803	0.956	1.193	0.801341
hsa-miR-194-5p	1.154	1.44	0.801389
hsa-miR-3692-3p	0.865	1.079	0.801668
hsa-miR-548aj-3p	1.153	1.438	0.801808
hsa-miR-499a-3p	1.071	1.335	0.802247
hsa-miR-4698	1.141	1.422	0.802391
hsa-miR-4417	0.861	1.073	0.802423
hsa-miR-5706	0.797	0.993	0.802618
hsa-miR-4442	0.827	1.03	0.802913
hsa-miR-4491	1.197	1.49	0.803356
hsa-miR-4735-5p	0.875	1.089	0.803489
hsa-miR-643	0.666	0.828	0.804348
hsa-miR-4761-5p	0.873	1.085	0.804608
hsa-miR-4639-5p	0.684	0.85	0.804706
hsa-miR-5010-3p	0.825	1.025	0.804878
hsa-miR-4514	0.718	0.892	0.804933
hsa-miR-5687	1.094	1.359	0.805004
hsa-miR-6068	0.93	1.155	0.805195
hsa-miR-1911-5p	1.206	1.497	0.805611
hsa-miR-493-3p	0.939	1.165	0.806009
hsa-miR-1224-5p	0.762	0.945	0.806349
hsa-miR-500b	0.906	1.123	0.806768
hsa-let-7i-5p	1.132	1.403	0.806842
hsa-miR-4742-5p	0.89	1.102	0.807623
hsa-miR-3689b-5p	1.105	1.368	0.807749
hsa-miR-5579-3p	1.123	1.39	0.807914
hsa-miR-3609	0.974	1.205	0.808299
hsa-miR-5695	0.967	1.196	0.808528
hsa-miR-1270	0.805	0.995	0.809045
hsa-miR-4515	0.787	0.972	0.809671
hsa-miR-149-3p	1.064	1.314	0.809741
hsa-miR-659-3p	1.185	1.462	0.810534
hsa-miR-582-5p	1.085	1.338	0.810912
hsa-miR-4709-3p	0.786	0.969	0.811146
hsa-miR-4447	0.9	1.109	0.811542
hsa-miR-3605-3p	0.781	0.962	0.81185
hsa-miR-5186	0.916	1.128	0.812057
hsa-miR-548f	1.029	1.267	0.812155
hsa-miR-4524b-5p	0.824	1.014	0.812623
hsa-miR-2115-5p	0.835	1.027	0.813048
hsa-miR-516b-3p	0.958	1.178	0.813243
hsa-miR-4432	0.758	0.932	0.813305
hsa-miR-1178-3p	0.994	1.222	0.813421
hsa-miR-513c-5p	0.882	1.084	0.813653
hsa-miR-2116-5p	0.725	0.891	0.813692
hsa-miR-551b-3p	0.815	0.999	0.815816
hsa-miR-548n	0.931	1.141	0.815951
hsa-miR-4490	0.737	0.903	0.816168
hsa-miR-182-3p	1.08	1.323	0.816327
hsa-miR-4791	0.842	1.031	0.816683
hsa-miR-4275	0.936	1.146	0.816754
hsa-miR-548v	0.999	1.223	0.816844
hsa-miR-602	1.005	1.23	0.817073
hsa-miR-1914-5p	1.02	1.248	0.817308
hsa-miR-939-5p	0.855	1.046	0.8174
hsa-miR-34a-3p	0.866	1.059	0.817753
hsa-miR-514a-5p	0.806	0.984	0.819106
hsa-miR-376c-5p	0.885	1.08	0.819444
hsa-miR-5692c	0.944	1.151	0.820156
hsa-miR-637	0.99	1.207	0.820215
hsa-miR-517a-3p	1.335	1.626	0.821033
hsa-miR-18b-5p	0.92	1.12	0.821429
hsa-miR-1537	0.867	1.055	0.821801
hsa-miR-449c-5p	0.619	0.753	0.822045
hsa-miR-4703-3p	0.876	1.065	0.822535
hsa-miR-5692b	0.923	1.122	0.822638
hsa-miR-4498	1.088	1.322	0.822995
hsa-miR-4507	0.91	1.105	0.823529
hsa-miR-4494	1.061	1.287	0.824398
hsa-miR-141-5p	0.874	1.06	0.824528
hsa-miR-1324	0.834	1.011	0.824926
hsa-miR-675-3p	0.966	1.171	0.824936
hsa-miR-1203	0.976	1.183	0.825021
hsa-miR-652-5p	0.873	1.058	0.825142
hsa-miR-3618	1.027	1.241	0.827558
hsa-miR-5585-5p	1.291	1.56	0.827564
hsa-miR-3622b-3p	0.961	1.161	0.827735
hsa-miR-1197	0.745	0.9	0.827778
hsa-miR-5586-5p	1.154	1.394	0.827834
hsa-miR-455-3p	0.872	1.053	0.82811
hsa-miR-491-5p	1.078	1.301	0.828593
hsa-miR-378j	0.977	1.179	0.828668
hsa-miR-24-3p	1.047	1.263	0.828979
hsa-miR-219-2-3p	0.863	1.041	0.829011
hsa-miR-3129-3p	0.869	1.048	0.829198
hsa-miR-6515-5p	0.773	0.932	0.829399
hsa-miR-3130-3p	0.861	1.038	0.82948
hsa-miR-520d-3p	0.648	0.781	0.829706
hsa-miR-202-5p	0.741	0.893	0.829787
hsa-miR-4764-3p	0.859	1.035	0.829952
hsa-miR-4685-5p	0.851	1.025	0.830244
hsa-miR-502-3p	2.055	2.475	0.830303
hsa-miR-196b-3p	0.95	1.144	0.83042
hsa-miR-1236-5p	0.716	0.862	0.830626
hsa-miR-3193	1.027	1.236	0.830906
hsa-miR-548aq-3p	0.87	1.047	0.830946
hsa-miR-3681-3p	0.68	0.818	0.831296
hsa-miR-4306	0.962	1.156	0.83218
hsa-miR-4421	1.144	1.373	0.833212
hsa-miR-6715a-3p	0.926	1.11	0.834234
hsa-miR-5699	0.953	1.141	0.835232
hsa-miR-3135b	0.975	1.167	0.835476
hsa-miR-671-5p	0.917	1.097	0.835916
hsa-miR-375	0.65	0.777	0.836551
hsa-miR-4697-5p	1.401	1.674	0.836918
hsa-miR-1228-5p	0.996	1.19	0.836975
hsa-miR-155-5p	1.13	1.35	0.837037
hsa-miR-5583-3p	0.878	1.048	0.837786
hsa-miR-4704-5p	0.865	1.032	0.838178
hsa-miR-218-1-3p	0.948	1.131	0.838196
hsa-miR-129-5p	0.888	1.059	0.838527
hsa-miR-6501-3p	0.745	0.888	0.838964
hsa-miR-548ai	1.011	1.205	0.839004
hsa-miR-1827	0.92	1.096	0.839416
hsa-miR-5000-5p	1.413	1.683	0.839572
hsa-miR-4315	1.019	1.213	0.840066
hsa-miR-3131	0.868	1.033	0.840271
hsa-miR-4540	1.079	1.284	0.840343
hsa-miR-3683	0.781	0.929	0.840689
hsa-miR-6716-5p	0.961	1.143	0.84077
hsa-miR-3662	1.028	1.221	0.841933
hsa-miR-3651	0.816	0.969	0.842105
hsa-miR-3177-3p	0.893	1.06	0.842453
hsa-miR-564	1.078	1.279	0.842846
hsa-miR-3655	0.888	1.053	0.843305
hsa-miR-4670-3p	0.846	1.003	0.84347
hsa-miR-3925-5p	0.777	0.921	0.843648
hsa-miR-939-3p	1.131	1.34	0.84403
hsa-miR-6722-5p	0.786	0.931	0.844253
hsa-miR-23a-3p	0.976	1.156	0.844291
hsa-miR-4795-3p	0.935	1.107	0.844625
hsa-miR-642b-5p	0.794	0.94	0.844681
hsa-miR-4484	1.209	1.431	0.844864
hsa-miR-19a-3p	1.065	1.258	0.846582
hsa-miR-4732-5p	0.731	0.863	0.847045
hsa-miR-4695-3p	0.992	1.171	0.847139
hsa-miR-6125	0.893	1.054	0.847249
hsa-miR-1292-5p	0.861	1.016	0.847441
hsa-miR-4757-3p	0.92	1.085	0.847926
hsa-miR-548ax	0.92	1.085	0.847926
hsa-miR-1296	0.909	1.072	0.847948
hsa-miR-4685-3p	0.865	1.02	0.848039
hsa-let-7f-2-3p	1.264	1.49	0.848322
hsa-miR-4446-5p	0.739	0.871	0.84845
hsa-miR-548au-5p	1.088	1.281	0.849336
hsa-miR-4795-5p	1.278	1.503	0.850299
hsa-miR-499b-3p	1.122	1.319	0.850644
hsa-miR-6500-5p	0.98	1.152	0.850694
hsa-miR-4655-3p	0.924	1.086	0.850829
hsa-miR-3934-3p	0.85	0.999	0.850851
hsa-miR-33a-5p	0.951	1.117	0.851388
hsa-miR-4418	0.78	0.916	0.851528
hsa-miR-193b-5p	1.042	1.223	0.852003
hsa-miR-31-5p	1.198	1.406	0.852063
hsa-miR-191-5p	0.936	1.098	0.852459
hsa-miR-664a-3p	0.861	1.01	0.852475
hsa-miR-548am-5p	0.841	0.986	0.852941
hsa-miR-4462	1.19	1.395	0.853047
hsa-miR-3676-3p	0.832	0.975	0.853333
hsa-miR-3666	0.739	0.866	0.853349
hsa-miR-6500-3p	0.934	1.094	0.853748
hsa-miR-517b-3p	1.559	1.826	0.853779
hsa-miR-188-5p	1.111	1.301	0.853958
hsa-miR-6082	0.956	1.119	0.854334
hsa-miR-1208	0.976	1.142	0.854641
hsa-miR-323a-5p	1.255	1.468	0.854905
hsa-miR-3190-3p	0.886	1.036	0.855212
hsa-miR-194-3p	0.833	0.974	0.855236
hsa-miR-518d-5p	0.757	0.885	0.855367
hsa-miR-573	0.907	1.06	0.85566
hsa-miR-1282	0.92	1.075	0.855814
hsa-miR-664b-3p	1.119	1.305	0.857471
hsa-miR-4739	0.916	1.068	0.857678
hsa-miR-29c-5p	1.007	1.174	0.857751
hsa-miR-5701	1.01	1.177	0.858114
hsa-miR-5681a	1.151	1.341	0.858315
hsa-miR-4687-5p	1.134	1.321	0.858441
hsa-miR-4474-5p	0.84	0.978	0.858896
hsa-miR-4668-5p	1.097	1.277	0.859045
hsa-miR-642a-5p	0.99	1.152	0.859375
hsa-miR-551a	0.999	1.162	0.859725
hsa-miR-6509-3p	1.061	1.234	0.859806
hsa-miR-1233-1-5p	0.939	1.092	0.85989
hsa-miR-141-3p	0.844	0.981	0.860347
hsa-miR-7-2-3p	0.932	1.083	0.860572
hsa-miR-514a-5p	0.885	1.028	0.860895
hsa-miR-3657	1.184	1.375	0.861091
hsa-miR-5191	0.888	1.031	0.8613
hsa-miR-1539	1.022	1.186	0.86172
hsa-miR-1237-5p	0.805	0.934	0.861884
hsa-miR-376c-3p	0.98	1.137	0.861917
hsa-miR-5787	0.98	1.137	0.861917
hsa-miR-495-5p	0.813	0.943	0.862142
hsa-miR-4708-5p	0.783	0.908	0.862335
hsa-miR-4692	0.971	1.126	0.862345
hsa-miR-548x-5p	1.184	1.373	0.862345
hsa-miR-4426	0.725	0.84	0.863095
hsa-miR-4783-5p	0.815	0.944	0.863347
hsa-miR-3121-5p	0.998	1.155	0.864069
hsa-miR-4684-3p	0.987	1.142	0.864273
hsa-miR-4648	0.605	0.7	0.864286
hsa-miR-3689d	0.81	0.937	0.864461
hsa-miR-3606-5p	0.979	1.132	0.864841
hsa-miR-5702	1.025	1.185	0.864979
hsa-miR-384	0.923	1.067	0.865042
hsa-miR-4472	0.893	1.032	0.86531
hsa-miR-369-3p	0.919	1.062	0.865348
hsa-miR-124-3p	1.513	1.748	0.865561
hsa-miR-4756-3p	0.98	1.132	0.865724
hsa-miR-4324	0.975	1.126	0.865897
hsa-miR-5004-3p	1.03	1.189	0.866274
hsa-miR-4778-3p	1.043	1.204	0.866279
hsa-miR-4706	0.92	1.062	0.86629
hsa-miR-223-3p	0.831	0.959	0.866528
hsa-miR-548c-5p	0.877	1.012	0.866601
hsa-miR-125b-5p	0.955	1.102	0.866606
hsa-miR-4726-5p	0.911	1.051	0.866794
hsa-miR-4782-5p	1.083	1.249	0.867094
hsa-miR-3691-3p	0.908	1.047	0.86724
hsa-miR-1283	0.916	1.056	0.867424
hsa-miR-3187-5p	0.753	0.868	0.867512
hsa-miR-3920	0.786	0.906	0.86755
hsa-miR-3689e	1.226	1.413	0.867657
hsa-miR-296-3p	0.905	1.043	0.867689
hsa-miR-451a	1.175	1.354	0.867799
hsa-miR-520b	0.671	0.773	0.868047
hsa-miR-516a-5p	0.86	0.99	0.868687
hsa-miR-147b	0.848	0.976	0.868852
hsa-miR-4691-5p	0.994	1.144	0.868881
hsa-miR-661	0.829	0.954	0.868973
hsa-let-7i-3p	0.918	1.056	0.869318
hsa-miR-20a-3p	0.965	1.11	0.869369
hsa-miR-4720-5p	0.873	1.004	0.869522
hsa-miR-92a-3p	0.983	1.129	0.870682
hsa-miR-5001-3p	0.896	1.029	0.870748
hsa-miR-6127	0.757	0.869	0.871116
hsa-miR-3155b	0.86	0.987	0.871327
hsa-miR-3654	0.916	1.051	0.871551
hsa-miR-1286	1.298	1.489	0.871726
hsa-miR-522-3p	0.824	0.945	0.871958
hsa-miR-513c-3p	0.729	0.836	0.87201
hsa-miR-155-3p	0.93	1.066	0.87242
hsa-miR-4263	0.835	0.957	0.872518
hsa-miR-1182	1.075	1.232	0.872565
hsa-miR-29c-3p	1.254	1.437	0.872651
hsa-miR-151b	0.931	1.066	0.873358
hsa-miR-5582-5p	1.285	1.471	0.873555
hsa-miR-6078	0.899	1.029	0.873664
hsa-miR-5589-3p	1.005	1.15	0.873913
hsa-miR-635	0.828	0.947	0.87434
hsa-miR-576-5p	0.83	0.949	0.874605
hsa-miR-181a-3p	0.826	0.944	0.875
hsa-miR-4519	0.889	1.016	0.875
hsa-miR-186-5p	1.037	1.185	0.875105
hsa-miR-18a-3p	1.067	1.219	0.875308
hsa-miR-6124	0.943	1.077	0.87558
hsa-miR-145-5p	1.056	1.206	0.875622
hsa-miR-297	1.149	1.312	0.875762
hsa-miR-184	0.96	1.096	0.875912
hsa-miR-4652-3p	0.877	1.001	0.876124
hsa-miR-1825	0.879	1.003	0.876371
hsa-miR-302c-3p	0.773	0.882	0.876417
hsa-miR-6510-3p	1.003	1.144	0.876748
hsa-miR-550b-3p	0.935	1.066	0.877111
hsa-miR-1267	0.944	1.076	0.877323
hsa-miR-130a-5p	1.06	1.208	0.877483
hsa-miR-4502	0.983	1.12	0.877679
hsa-miR-4689	0.748	0.852	0.877934
hsa-miR-3151	0.924	1.052	0.878327
hsa-miR-3163	0.971	1.105	0.878733
hsa-miR-548az-5p	0.805	0.916	0.878821
hsa-miR-323b-3p	0.901	1.025	0.879024
hsa-miR-583	1.098	1.249	0.879103
hsa-miR-4290	1.066	1.212	0.879538
hsa-miR-320d	0.994	1.13	0.879646
hsa-miR-4713-3p	1.111	1.263	0.879652
hsa-miR-4776-5p	1.158	1.316	0.879939
hsa-miR-4649-3p	0.97	1.102	0.880218
hsa-miR-6072	0.868	0.986	0.880325
hsa-miR-302a-3p	0.788	0.895	0.880447
hsa-miR-574-3p	0.893	1.014	0.880671
hsa-miR-6719-3p	0.982	1.115	0.880717
hsa-miR-4645-3p	1.118	1.269	0.881009
hsa-miR-513a-3p	0.83	0.942	0.881104
hsa-miR-4801	0.853	0.968	0.881198
hsa-miR-4654	0.869	0.986	0.881339
hsa-miR-1343	1.25	1.418	0.881523
hsa-miR-4667-5p	0.916	1.039	0.881617
hsa-miR-614	0.916	1.039	0.881617
hsa-miR-4449	0.894	1.014	0.881657
hsa-miR-3189-5p	0.954	1.082	0.881701
hsa-miR-500a-5p	0.753	0.854	0.881733
hsa-miR-302b-5p	0.844	0.957	0.881923
hsa-miR-6513-3p	0.889	1.008	0.881944
hsa-miR-4742-3p	1.019	1.155	0.882251
hsa-miR-363-3p	0.84	0.952	0.882353
hsa-miR-1200	1.039	1.177	0.882753
hsa-miR-4677-3p	0.816	0.923	0.884074
hsa-miR-4295	0.904	1.022	0.88454
hsa-miR-615-3p	0.923	1.043	0.884947
hsa-miR-3911	0.885	1	0.885
hsa-miR-664a-5p	0.967	1.092	0.885531
hsa-miR-4485	0.954	1.077	0.885794
hsa-miR-761	0.785	0.886	0.886005
hsa-miR-185-5p	0.902	1.018	0.886051
hsa-miR-5581-5p	1.121	1.265	0.886166
hsa-miR-4693-3p	0.966	1.09	0.886239
hsa-miR-211-3p	1.033	1.165	0.886695
hsa-miR-628-3p	0.998	1.125	0.887111
hsa-miR-3692-5p	1.055	1.189	0.8873
hsa-miR-3136-5p	1.064	1.199	0.887406
hsa-miR-3159	0.883	0.995	0.887437
hsa-miR-6165	0.789	0.889	0.887514
hsa-miR-340-5p	0.887	0.999	0.887888
hsa-miR-125a-3p	0.968	1.09	0.888073
hsa-miR-3180	1.288	1.45	0.888276
hsa-miR-133a	1.262	1.42	0.888732
hsa-miR-1915-3p	0.863	0.971	0.888774
hsa-miR-1471	0.928	1.044	0.888889
hsa-miR-6720-3p	1.338	1.504	0.889628
hsa-miR-518a-3p	0.953	1.071	0.889823
hsa-miR-340-3p	0.687	0.772	0.889896
hsa-miR-1289	0.745	0.837	0.890084
hsa-miR-6509-5p	0.899	1.01	0.890099
hsa-miR-4713-5p	1.103	1.239	0.890234
hsa-miR-34c-3p	0.933	1.048	0.890267
hsa-miR-519b-5p	0.662	0.743	0.890983
hsa-miR-450a-3p	0.95	1.066	0.891182
hsa-miR-3671	1.017	1.141	0.891323
hsa-miR-4534	1.036	1.162	0.891566
hsa-miR-421	0.94	1.054	0.891841
hsa-miR-3180-3p	1.396	1.565	0.892013
hsa-miR-593-3p	0.857	0.96	0.892708
hsa-miR-3620-3p	0.892	0.999	0.892893
hsa-miR-548a-5p	1.043	1.168	0.892979
hsa-miR-20b-3p	0.843	0.944	0.893008
hsa-miR-3917	0.889	0.995	0.893467
hsa-miR-548at-3p	0.889	0.995	0.893467
hsa-miR-182-5p	0.96	1.074	0.893855
hsa-miR-3622a-3p	1.026	1.147	0.894507
hsa-miR-5192	0.773	0.864	0.894676
hsa-miR-143-5p	0.81	0.905	0.895028
hsa-miR-4326	0.953	1.064	0.895677
hsa-miR-3116	0.816	0.911	0.895719
hsa-miR-5689	0.723	0.807	0.895911
hsa-let-7d-3p	0.829	0.925	0.896216
hsa-miR-5195-3p	0.796	0.888	0.896396
hsa-miR-2054	0.883	0.985	0.896447
hsa-miR-548x-3p	1.013	1.13	0.89646
hsa-miR-3132	1.121	1.25	0.8968
hsa-miR-1271-5p	0.827	0.922	0.896963
hsa-miR-331-3p	1.016	1.132	0.897527
hsa-miR-4635	0.71	0.791	0.897598
hsa-miR-4444	1.1	1.225	0.897959
hsa-miR-199a-3p	0.942	1.049	0.897998
hsa-miR-548a-3p	0.785	0.874	0.898169
hsa-miR-548aq-5p	1.136	1.264	0.898734
hsa-miR-524-3p	1.201	1.336	0.898952
hsa-miR-934	1.003	1.115	0.899552
hsa-miR-4798-5p	0.85	0.944	0.900424
hsa-miR-4529-5p	0.96	1.066	0.900563
hsa-miR-3192	0.773	0.858	0.900932
hsa-miR-4665-3p	0.886	0.983	0.901322
hsa-miR-378d	0.907	1.006	0.90159
hsa-miR-4671-3p	0.788	0.874	0.901602
hsa-miR-6715b-3p	0.963	1.068	0.901685
hsa-miR-5092	0.725	0.804	0.901741
hsa-miR-4649-5p	0.826	0.916	0.901747
hsa-miR-376b-5p	1.028	1.14	0.901754
hsa-miR-548i	0.891	0.988	0.901822
hsa-miR-548h-5p	1.008	1.117	0.902417
hsa-miR-936	1.037	1.149	0.902524
hsa-miR-1587	0.956	1.059	0.902738
hsa-miR-150-5p	0.921	1.02	0.902941
hsa-miR-658	0.887	0.982	0.903259
hsa-miR-3194-5p	0.871	0.964	0.903527
hsa-miR-548ar-3p	1.124	1.244	0.903537
hsa-miR-4764-5p	0.867	0.959	0.904067
hsa-miR-4659b-5p	0.963	1.065	0.904225
hsa-miR-4676-5p	0.841	0.93	0.904301
hsa-miR-324-5p	1.041	1.151	0.904431
hsa-miR-4780	0.885	0.978	0.904908
hsa-miR-4520b-5p	0.943	1.041	0.90586
hsa-miR-545-3p	0.919	1.014	0.906312
hsa-miR-1226-5p	0.881	0.972	0.906379
hsa-miR-4518	0.746	0.823	0.90644
hsa-miR-4330	1.079	1.19	0.906723
hsa-miR-2467-5p	1.109	1.223	0.906787
hsa-miR-370	1.015	1.119	0.90706
hsa-miR-490-3p	0.775	0.854	0.907494
hsa-miR-3915	1.056	1.163	0.907997
hsa-miR-4489	1.158	1.275	0.908235
hsa-miR-4634	0.964	1.061	0.908577
hsa-miR-486-5p	1.153	1.269	0.908589
hsa-miR-4451	0.939	1.033	0.909003
hsa-miR-4714-3p	0.97	1.067	0.909091
hsa-miR-489	0.938	1.031	0.909796
hsa-miR-876-5p	0.859	0.944	0.909958
hsa-miR-100-3p	1.023	1.124	0.910142
hsa-miR-532-5p	0.943	1.036	0.910232
hsa-miR-4272	0.855	0.939	0.910543
hsa-miR-4771	0.746	0.819	0.910867
hsa-miR-382-3p	0.908	0.996	0.911647
hsa-miR-4722-5p	0.765	0.839	0.9118
hsa-miR-6090	0.994	1.09	0.911927
hsa-miR-2116-3p	0.944	1.035	0.912077
hsa-miR-3173-3p	0.925	1.014	0.912229
hsa-miR-3648	1.001	1.097	0.912489
hsa-miR-4703-5p	0.929	1.018	0.912574
hsa-miR-492	0.829	0.908	0.912996
hsa-miR-4457	1.085	1.188	0.9133
hsa-miR-1288	0.901	0.986	0.913793
hsa-miR-490-5p	0.755	0.826	0.914044
hsa-miR-649	1.097	1.2	0.914167
hsa-miR-5708	0.767	0.839	0.914184
hsa-miR-3612	0.76	0.831	0.914561
hsa-miR-412	0.966	1.056	0.914773
hsa-miR-5090	0.816	0.892	0.914798
hsa-miR-221-5p	1.604	1.753	0.915003
hsa-miR-2861	0.927	1.013	0.915104
hsa-miR-1275	1.574	1.72	0.915116
hsa-miR-3622a-5p	1.191	1.301	0.91545
hsa-miR-1268a	0.901	0.984	0.91565
hsa-miR-5692a	0.827	0.903	0.915836
hsa-miR-181c-5p	1.034	1.129	0.915855
hsa-miR-378i	1.039	1.134	0.916226
hsa-miR-3610	1.075	1.173	0.916454
hsa-miR-5571-3p	0.968	1.056	0.916667
hsa-miR-1262	1.513	1.65	0.91697
hsa-miR-378a-3p	1.073	1.17	0.917094
hsa-miR-3160-5p	0.894	0.974	0.917864
hsa-miR-5187-3p	1.233	1.342	0.918778
hsa-miR-6070	1.076	1.171	0.918873
hsa-miR-4750-5p	0.782	0.851	0.918919
hsa-miR-559	0.954	1.038	0.919075
hsa-miR-4523	0.875	0.952	0.919118
hsa-miR-224-3p	0.835	0.908	0.919604
hsa-miR-1179	0.757	0.823	0.919806
hsa-miR-4510	1.115	1.212	0.919967
hsa-miR-5188	1.117	1.214	0.920099
hsa-miR-5681b	0.945	1.027	0.920156
hsa-miR-1277-3p	0.922	1.002	0.92016
hsa-miR-3923	1.081	1.174	0.920784
hsa-miR-183-3p	0.93	1.01	0.920792
hsa-miR-3924	1.211	1.315	0.920913
hsa-miR-3663-3p	1.045	1.134	0.921517
hsa-miR-4471	0.987	1.071	0.921569
hsa-miR-1229-5p	1.191	1.292	0.921827
hsa-miR-6502-5p	1.016	1.102	0.92196
hsa-miR-143-3p	1.181	1.28	0.922656
hsa-miR-4775	0.955	1.035	0.922705
hsa-miR-1256	0.908	0.984	0.922764
hsa-miR-671-3p	0.889	0.963	0.923157
hsa-miR-495-3p	0.966	1.046	0.923518
hsa-miR-4672	0.862	0.933	0.923901
hsa-miR-1279	0.925	1.001	0.924076
hsa-miR-4684-5p	0.758	0.82	0.92439
hsa-miR-2681-5p	0.93	1.006	0.924453
hsa-miR-4427	0.888	0.96	0.925
hsa-miR-4800-3p	0.881	0.952	0.92542
hsa-miR-425-3p	1.241	1.341	0.925429
hsa-let-7e-5p	0.888	0.959	0.925965
hsa-miR-3186-5p	1.151	1.243	0.925986
hsa-miR-711	0.851	0.919	0.926007
hsa-miR-4293	0.891	0.962	0.926195
hsa-miR-520g	0.867	0.936	0.926282
hsa-miR-4745-5p	0.856	0.924	0.926407
hsa-miR-450b-5p	0.92	0.993	0.926485
hsa-miR-4265	0.721	0.778	0.926735
hsa-miR-4799-3p	0.956	1.031	0.927255
hsa-miR-4539	0.934	1.007	0.927507
hsa-miR-648	1.194	1.287	0.927739
hsa-miR-151a-5p	1.04	1.121	0.927743
hsa-miR-181b-5p	0.877	0.945	0.928042
hsa-miR-4531	1.006	1.084	0.928044
hsa-miR-339-5p	0.956	1.03	0.928155
hsa-miR-548d-3p	1.074	1.157	0.928263
hsa-miR-518c-3p	0.976	1.051	0.928639
hsa-miR-1277-5p	1.109	1.194	0.928811
hsa-miR-186-3p	0.849	0.914	0.928884
hsa-miR-3649	0.786	0.846	0.929078
hsa-miR-656	0.845	0.909	0.929593
hsa-miR-555	0.952	1.024	0.929688
hsa-miR-3682-3p	1.468	1.579	0.929702
hsa-miR-519e-5p	1.035	1.113	0.929919
hsa-miR-4257	1.106	1.189	0.930193
hsa-miR-3670	1.041	1.119	0.930295
hsa-miR-95	1.175	1.263	0.930325
hsa-miR-181a-5p	0.942	1.012	0.93083
hsa-miR-197-5p	1.125	1.208	0.931291
hsa-miR-6130	1.019	1.094	0.931444
hsa-miR-603	1.02	1.095	0.931507
hsa-miR-3921	0.805	0.864	0.931713
hsa-miR-145-3p	1.025	1.1	0.931818
hsa-miR-874	0.81	0.869	0.932106
hsa-miR-148b-3p	0.618	0.663	0.932127
hsa-miR-4419b	1.076	1.154	0.932409
hsa-miR-877-3p	0.884	0.948	0.932489
hsa-miR-19b-3p	1.079	1.157	0.932584
hsa-miR-1304-3p	1.094	1.173	0.932651
hsa-miR-3619-5p	1.011	1.084	0.932657
hsa-miR-1285-3p	0.93	0.997	0.932798
hsa-miR-875-5p	0.907	0.972	0.933128
hsa-miR-4524b-3p	0.967	1.036	0.933398
hsa-miR-3689b-3p	0.874	0.936	0.933761
hsa-miR-4690-3p	0.993	1.063	0.934149
hsa-miR-3663-5p	1.094	1.171	0.934244
hsa-miR-216b	0.796	0.852	0.934272
hsa-miR-501-3p	1.529	1.636	0.934597
hsa-miR-3689f	0.96	1.027	0.934761
hsa-miR-128	1	1.069	0.935454
hsa-miR-4777-5p	0.958	1.024	0.935547
hsa-miR-5100	0.89	0.951	0.935857
hsa-miR-181b-3p	0.94	1.004	0.936255
hsa-miR-4652-5p	1.132	1.209	0.936311
hsa-miR-4711-3p	1.247	1.331	0.93689
hsa-miR-302a-5p	0.907	0.968	0.936983
hsa-miR-98-5p	1.012	1.08	0.937037
hsa-miR-3678-5p	0.849	0.906	0.937086
hsa-miR-6073	1.106	1.18	0.937288
hsa-miR-921	1.173	1.251	0.93765
hsa-miR-4482-3p	0.986	1.051	0.938154
hsa-miR-4296	0.789	0.841	0.938169
hsa-miR-148a-5p	0.93	0.991	0.938446
hsa-miR-328	0.795	0.847	0.938607
hsa-miR-3607-3p	0.892	0.95	0.938947
hsa-miR-361-5p	0.895	0.953	0.93914
hsa-miR-409-3p	1.128	1.201	0.939217
hsa-miR-527	1.115	1.187	0.939343
hsa-miR-4797-5p	1.039	1.106	0.939421
hsa-miR-4787-5p	0.884	0.941	0.939426
hsa-miR-323b-5p	1.119	1.191	0.939547
hsa-miR-4482-5p	1.595	1.697	0.939894
hsa-miR-4666a-3p	1.1	1.17	0.940171
hsa-miR-3129-5p	1.172	1.246	0.94061
hsa-miR-365a-3p	1.22	1.297	0.940632
hsa-miR-371b-3p	0.777	0.826	0.940678
hsa-miR-198	1.072	1.139	0.941176
hsa-miR-4492	0.981	1.042	0.941459
hsa-miR-3176	0.791	0.84	0.941667
hsa-miR-125b-2-3p	0.958	1.017	0.941986
hsa-miR-4659a-3p	1.023	1.086	0.941989
hsa-miR-187-5p	1.236	1.312	0.942073
hsa-miR-6505-5p	0.883	0.936	0.943376
hsa-miR-3158-5p	0.992	1.051	0.943863
hsa-miR-29a-5p	1.197	1.268	0.944006
hsa-miR-26a-1-3p	0.86	0.911	0.944018
hsa-miR-6514-5p	0.731	0.774	0.944444
hsa-miR-4660	0.972	1.029	0.944606
hsa-miR-4655-5p	0.904	0.957	0.944619
hsa-miR-4327	0.858	0.908	0.944934
hsa-miR-6499-5p	0.808	0.855	0.945029
hsa-miR-3617-5p	1.106	1.17	0.945299
hsa-miR-28-5p	0.882	0.933	0.945338
hsa-miR-10b-3p	0.815	0.862	0.945476
hsa-miR-4532	0.972	1.028	0.945525
hsa-miR-6715b-5p	0.939	0.993	0.945619
hsa-miR-920	1.063	1.124	0.94573
hsa-miR-5584-5p	1.152	1.218	0.945813
hsa-miR-484	1.084	1.146	0.945899
hsa-miR-3118	1.032	1.091	0.945921
hsa-miR-616-3p	0.912	0.964	0.946058
hsa-miR-620	0.79	0.835	0.946108
hsa-miR-4690-5p	1.038	1.097	0.946217
hsa-miR-4644	0.865	0.914	0.946389
hsa-miR-505-3p	1.097	1.159	0.946506
hsa-miR-5587-3p	1.033	1.091	0.946838
hsa-miR-888-5p	0.998	1.054	0.946869
hsa-miR-3184-5p	1.035	1.093	0.946935
hsa-miR-148a-3p	0.643	0.679	0.946981
hsa-miR-582-3p	0.93	0.982	0.947047
hsa-miR-543	1.67	1.763	0.947249
hsa-miR-6128	0.922	0.973	0.947585
hsa-miR-5096	0.886	0.935	0.947594
hsa-miR-1297	0.819	0.864	0.947917
hsa-miR-4664-3p	1.192	1.257	0.94829
hsa-miR-4481	1.046	1.103	0.948323
hsa-miR-887	0.936	0.987	0.948328
hsa-let-7a-5p	1.011	1.066	0.948405
hsa-miR-5705	0.941	0.992	0.948589
hsa-miR-452-3p	1.167	1.23	0.94878
hsa-miR-3198	0.69	0.727	0.949106
hsa-miR-6716-3p	1.064	1.121	0.949153
hsa-miR-548ak	1.028	1.083	0.949215
hsa-miR-4731-5p	1.35	1.422	0.949367
hsa-miR-4726-3p	0.941	0.991	0.949546
hsa-miR-3607-5p	1.074	1.131	0.949602
hsa-miR-4671-5p	1	1.053	0.949668
hsa-miR-3678-3p	0.756	0.796	0.949749
hsa-miR-548ad	0.992	1.044	0.950192
hsa-miR-4509	0.821	0.864	0.950231
hsa-miR-1245b-3p	0.993	1.045	0.950239
hsa-miR-663a	1.073	1.129	0.950399
hsa-miR-6133	1.038	1.092	0.950549
hsa-miR-5197-3p	0.986	1.037	0.95082
hsa-miR-5585-3p	1.393	1.465	0.950853
hsa-miR-4436b-3p	0.832	0.875	0.950857
hsa-miR-4661-3p	0.892	0.938	0.950959
hsa-miR-4260	0.935	0.983	0.95117
hsa-miR-335-5p	1.15	1.209	0.951199
hsa-miR-24-1-5p	1.151	1.21	0.95124
hsa-miR-4436b-5p	0.944	0.992	0.951613
hsa-miR-204-3p	1.148	1.206	0.951907
hsa-miR-922	1.001	1.051	0.952426
hsa-miR-3690	0.968	1.016	0.952756
hsa-miR-4495	0.969	1.017	0.952802
hsa-miR-23a-5p	0.858	0.9	0.953333
hsa-miR-151a-3p	1.412	1.481	0.95341
hsa-miR-365b-5p	0.86	0.902	0.953437
hsa-miR-10b-5p	0.902	0.946	0.953488
hsa-miR-9-5p	1.581	1.658	0.953559
hsa-miR-193b-3p	1.215	1.274	0.953689
hsa-miR-330-5p	1.058	1.109	0.954013
hsa-miR-127-5p	0.876	0.918	0.954248
hsa-miR-548p	0.898	0.941	0.954304
hsa-miR-662	0.879	0.921	0.954397
hsa-miR-4754	1.096	1.148	0.954704
hsa-miR-4458	1.075	1.126	0.954707
hsa-miR-4670-5p	0.957	1.002	0.95509
hsa-miR-431-3p	1.029	1.077	0.955432
hsa-miR-23c	0.971	1.016	0.955709
hsa-miR-18a-5p	1.03	1.077	0.95636
hsa-miR-4283	1.231	1.287	0.956488
hsa-miR-215	0.906	0.947	0.956705
hsa-miR-937-3p	1.157	1.209	0.956989
hsa-miR-3679-3p	0.913	0.954	0.957023
hsa-miR-4639-3p	0.758	0.792	0.957071
hsa-miR-142-5p	1.079	1.127	0.957409
hsa-miR-6084	0.814	0.85	0.957647
hsa-miR-3652	1.086	1.134	0.957672
hsa-miR-3922-3p	0.998	1.042	0.957774
hsa-miR-1269a	1.169	1.22	0.958197
hsa-miR-665	0.99	1.033	0.958374
hsa-miR-933	0.783	0.817	0.958384
hsa-miR-1305	0.925	0.965	0.958549
hsa-miR-944	0.905	0.944	0.958686
hsa-miR-147a	1.235	1.288	0.958851
hsa-miR-1234-3p	1.035	1.079	0.959222
hsa-miR-5590-3p	0.894	0.932	0.959227
hsa-miR-6512-5p	0.895	0.933	0.959271
hsa-miR-433	0.897	0.935	0.959358
hsa-miR-513b	1.05	1.094	0.959781
hsa-miR-551b-5p	0.944	0.983	0.960326
hsa-miR-208b	1.021	1.063	0.960489
hsa-miR-1468	0.998	1.039	0.960539
hsa-miR-488-3p	0.905	0.942	0.960722
hsa-miR-644a	0.933	0.971	0.960865
hsa-miR-3614-3p	0.86	0.895	0.960894
hsa-miR-4443	0.888	0.924	0.961039
hsa-miR-4511	1.096	1.14	0.961404
hsa-miR-378b	1.05	1.092	0.961538
hsa-miR-3614-5p	0.807	0.839	0.961859
hsa-miR-591	0.807	0.839	0.961859
hsa-miR-139-3p	0.86	0.894	0.961969
hsa-miR-187-3p	0.947	0.984	0.962398
hsa-miR-1321	1.035	1.075	0.962791
hsa-miR-758-5p	0.777	0.807	0.962825
hsa-miR-548q	0.991	1.029	0.963071
hsa-miR-103a-2-5p	1.097	1.138	0.963972
hsa-miR-450b-3p	0.981	1.017	0.964602
hsa-miR-4748	0.999	1.035	0.965217
hsa-miR-4694-5p	0.944	0.978	0.965235
hsa-miR-1178-5p	1.397	1.447	0.965446
hsa-miR-4647	0.98	1.015	0.965517
hsa-miR-2355-3p	1.022	1.058	0.965974
hsa-miR-4768-3p	1.138	1.178	0.966044
hsa-miR-3124-3p	0.915	0.947	0.966209
hsa-miR-29a-3p	1.318	1.364	0.966276
hsa-miR-638	1.004	1.039	0.966314
hsa-miR-937-5p	1.007	1.042	0.966411
hsa-miR-4433-5p	0.93	0.962	0.966736
hsa-miR-1247-5p	0.975	1.008	0.967262
hsa-miR-1225-5p	1.033	1.067	0.968135
hsa-miR-4277	1.049	1.083	0.968606
hsa-miR-5000-3p	0.898	0.927	0.968716
hsa-miR-4696	1.09	1.125	0.968889
hsa-miR-550a-3p	1.126	1.162	0.969019
hsa-miR-5693	0.909	0.938	0.969083
hsa-miR-4793-5p	0.983	1.014	0.969428
hsa-miR-942	0.998	1.029	0.969874
hsa-miR-4459	0.902	0.93	0.969892
hsa-miR-924	1.207	1.244	0.970257
hsa-miR-1271-3p	1.017	1.048	0.97042
hsa-let-7g-5p	1.056	1.088	0.970588
hsa-miR-561-3p	1.092	1.125	0.970667
hsa-miR-3141	0.962	0.991	0.970737
hsa-miR-382-5p	0.833	0.858	0.970862
hsa-miR-3929	0.968	0.997	0.970913
hsa-miR-29b-1-5p	1.073	1.105	0.971041
hsa-miR-3936	1.206	1.241	0.971797
hsa-miR-4646-3p	0.794	0.817	0.971848
hsa-miR-3646	0.968	0.996	0.971888
hsa-miR-5089-5p	0.868	0.893	0.972004
hsa-miR-196a-5p	1.008	1.037	0.972035
hsa-miR-548au-3p	0.733	0.754	0.972149
hsa-miR-1295b-5p	1.581	1.626	0.972325
hsa-miR-4659a-5p	1.207	1.241	0.972603
hsa-miR-6511a-5p	1.001	1.029	0.972789
hsa-miR-557	0.788	0.81	0.97284
hsa-miR-4422	0.933	0.959	0.972888
hsa-miR-4774-3p	1.186	1.219	0.972929
hsa-miR-873-5p	1.02	1.048	0.973282
hsa-miR-4701-5p	1.001	1.028	0.973735
hsa-miR-875-3p	0.896	0.92	0.973913
hsa-miR-1273e	0.9	0.924	0.974026
hsa-miR-4711-5p	1.351	1.387	0.974045
hsa-miR-4740-3p	0.829	0.851	0.974148
hsa-miR-521	0.905	0.929	0.974166
hsa-miR-2110	1.171	1.202	0.97421
hsa-miR-2682-3p	1.174	1.205	0.974274
hsa-miR-4793-3p	0.848	0.87	0.974713
hsa-miR-4508	0.978	1.003	0.975075
hsa-miR-3191-3p	1.188	1.218	0.975369
hsa-miR-539-5p	0.884	0.906	0.975717
hsa-miR-544b	1.414	1.449	0.975845
hsa-miR-3684	0.852	0.873	0.975945
hsa-miR-455-5p	0.896	0.918	0.976035
hsa-miR-299-5p	0.819	0.839	0.976162
hsa-miR-3182	0.985	1.009	0.976214
hsa-miR-6501-5p	0.823	0.843	0.976275
hsa-miR-3150a-5p	0.947	0.97	0.976289
hsa-miR-1538	0.995	1.019	0.976447
hsa-miR-6083	1.1	1.126	0.976909
hsa-miR-4646-5p	0.892	0.913	0.976999
hsa-miR-1909-3p	1.071	1.096	0.97719
hsa-miR-214-5p	1.249	1.278	0.977308
hsa-miR-122-5p	0.703	0.719	0.977747
hsa-miR-15b-5p	0.99	1.012	0.978261
hsa-miR-4722-3p	0.996	1.018	0.978389
hsa-miR-4499	1.059	1.082	0.978743
hsa-miR-4278	0.933	0.953	0.979014
hsa-miR-203b-5p	0.856	0.874	0.979405
hsa-miR-3681-5p	0.725	0.74	0.97973
hsa-miR-767-3p	0.779	0.795	0.979874
hsa-miR-558	0.844	0.861	0.980256
hsa-miR-4724-3p	1.102	1.124	0.980427
hsa-miR-3619-3p	1.002	1.022	0.980431
hsa-miR-548aa	0.907	0.925	0.980541
hsa-miR-3144-3p	1.001	1.02	0.981373
hsa-miR-30e-3p	1.058	1.078	0.981447
hsa-miR-626	0.853	0.869	0.981588
hsa-miR-4253	0.914	0.931	0.98174
hsa-miR-935	1.03	1.049	0.981888
hsa-miR-3928	0.874	0.89	0.982022
hsa-miR-6506-5p	0.943	0.96	0.982292
hsa-miR-4527	1.23	1.252	0.982428
hsa-miR-550a-5p	0.952	0.969	0.982456
hsa-miR-1229-3p	1.088	1.107	0.982836
hsa-let-7a-2-3p	1.322	1.345	0.9829
hsa-miR-762	0.982	0.999	0.982983
hsa-miR-618	0.814	0.828	0.983092
hsa-miR-2909	1.068	1.086	0.983425
hsa-miR-93-5p	0.965	0.981	0.98369
hsa-miR-3156-5p	0.974	0.99	0.983838
hsa-miR-631	1.353	1.375	0.984
hsa-miR-27b-3p	1.116	1.134	0.984127
hsa-miR-4525	1.061	1.078	0.98423
hsa-miR-5006-3p	0.956	0.971	0.984552
hsa-miR-3133	0.778	0.79	0.98481
hsa-miR-4763-3p	0.958	0.972	0.985597
hsa-miR-4738-3p	0.962	0.976	0.985656
hsa-miR-5591-3p	1.172	1.189	0.985702
hsa-miR-615-5p	0.932	0.945	0.986243
hsa-miR-4707-5p	0.962	0.975	0.986667
hsa-miR-1184	0.824	0.835	0.986826
hsa-miR-4774-5p	1.07	1.084	0.987085
hsa-miR-3122	1.162	1.177	0.987256
hsa-miR-4749-3p	1.14	1.154	0.987868
hsa-miR-6722-3p	1.309	1.325	0.987925
hsa-miR-10a-5p	1.067	1.08	0.987963
hsa-miR-892c-3p	1.396	1.413	0.987969
hsa-miR-5684	0.965	0.976	0.98873
hsa-miR-4435	0.82	0.829	0.989144
hsa-miR-3939	0.828	0.837	0.989247
hsa-miR-1291	0.877	0.886	0.989842
hsa-miR-2964a-5p	0.885	0.894	0.989933
hsa-miR-660-5p	0.933	0.942	0.990446
hsa-miR-510	0.968	0.977	0.990788
hsa-miR-3653	0.87	0.878	0.990888
hsa-miR-4282	1.011	1.02	0.991176
hsa-miR-4292	1.016	1.025	0.99122
hsa-miR-337-3p	0.907	0.915	0.991257
hsa-miR-502-5p	0.947	0.955	0.991623
hsa-miR-374a-5p	0.831	0.838	0.991647
hsa-miR-378e	1.069	1.078	0.991651
hsa-let-7a-3p	1.197	1.207	0.991715
hsa-miR-519e-3p	1.53	1.542	0.992218
hsa-miR-4781-5p	1.216	1.225	0.992653
hsa-miR-548y	0.86	0.866	0.993072
hsa-miR-26a-5p	0.911	0.917	0.993457
hsa-miR-4505	1.088	1.095	0.993607
hsa-miR-3922-5p	1.245	1.253	0.993615
hsa-miR-4669	1.096	1.103	0.993654
hsa-miR-5690	0.796	0.801	0.993758
hsa-miR-590-5p	1.009	1.015	0.994089
hsa-miR-5007-5p	0.907	0.912	0.994518
hsa-miR-567	1.11	1.116	0.994624
hsa-miR-24-2-5p	1.405	1.412	0.995042
hsa-miR-744-5p	1.277	1.283	0.995323
hsa-miR-3152-3p	1.07	1.075	0.995349
hsa-miR-4712-5p	1.086	1.091	0.995417
hsa-miR-1307-3p	1.186	1.191	0.995802
hsa-miR-576-3p	1.042	1.046	0.996176
hsa-miR-320b	1.088	1.092	0.996337
hsa-miR-190a	0.89	0.893	0.996641
hsa-miR-222-3p	0.999	1.002	0.997006
hsa-miR-466	1.084	1.087	0.99724
hsa-miR-4755-3p	0.826	0.828	0.997585
hsa-miR-621	0.93	0.932	0.997854
hsa-miR-4314	0.937	0.939	0.99787
hsa-miR-548w	0.979	0.981	0.997961
hsa-miR-4699-5p	1.116	1.118	0.998211
hsa-miR-199b-5p	0.848	0.849	0.998822
hsa-miR-548o-5p	0.873	0.874	0.998856
hsa-miR-487a	0.88	0.881	0.998865
hsa-miR-1227-3p	0.811	0.811	1
hsa-miR-150-3p	1.011	1.011	1
hsa-miR-2278	0.7	0.7	1
hsa-miR-4657	1.223	1.223	1
hsa-miR-4659b-3p	0.818	0.818	1
hsa-miR-6511b-5p	0.997	0.996	1.001
hsa-miR-4467	0.918	0.917	1.00109
hsa-miR-4268	0.872	0.871	1.00115
hsa-miR-4506	0.79	0.789	1.00127
hsa-miR-4322	0.748	0.747	1.00134
hsa-miR-581	1.358	1.356	1.00147
hsa-miR-4255	1.346	1.344	1.00149
hsa-miR-641	1.125	1.123	1.00178
hsa-miR-30a-3p	1.037	1.035	1.00193
hsa-miR-6126	0.922	0.92	1.00217
hsa-miR-302d-3p	0.719	0.717	1.00279
hsa-miR-3674	0.997	0.994	1.00302
hsa-miR-4715-3p	0.974	0.971	1.00309
hsa-miR-3676-5p	0.891	0.888	1.00338
hsa-miR-5093	0.882	0.879	1.00341
hsa-miR-1236-3p	0.863	0.86	1.00349
hsa-miR-1244	1.275	1.27	1.00394
hsa-miR-1238-5p	1.245	1.24	1.00403
hsa-miR-550b-2-5p	0.939	0.935	1.00428
hsa-miR-5581-3p	1.168	1.163	1.0043
hsa-miR-23b-5p	1.124	1.119	1.00447
hsa-miR-1298	0.893	0.889	1.0045
hsa-miR-4763-5p	1.51	1.503	1.00466
hsa-miR-525-3p	1.496	1.489	1.0047
hsa-miR-1323	1	0.995	1.00503
hsa-miR-411-5p	0.996	0.991	1.00505
hsa-miR-4728-5p	1.085	1.079	1.00556
hsa-miR-9-3p	1.603	1.594	1.00565
hsa-miR-16-2-3p	0.884	0.879	1.00569
hsa-miR-2467-3p	1.767	1.757	1.00569
hsa-miR-520h	1.197	1.19	1.00588
hsa-miR-379-5p	0.836	0.831	1.00602
hsa-miR-1295a	0.835	0.83	1.00602
hsa-miR-192-5p	0.97	0.964	1.00622
hsa-miR-4789-3p	1.099	1.092	1.00641
hsa-miR-3912	0.908	0.902	1.00665
hsa-miR-30c-5p	0.693	0.688	1.00727
hsa-miR-519a-5p	0.659	0.654	1.00765
hsa-miR-600	1.121	1.112	1.00809
hsa-miR-3978	1.114	1.105	1.00814
hsa-miR-4733-3p	0.742	0.736	1.00815
hsa-miR-3169	0.96	0.952	1.0084
hsa-miR-575	1.056	1.047	1.0086
hsa-miR-675-5p	1.05	1.041	1.00865
hsa-miR-1250	1.073	1.063	1.00941
hsa-miR-454-3p	1.064	1.053	1.01045
hsa-miR-4301	0.861	0.852	1.01056
hsa-miR-3660	0.836	0.827	1.01088
hsa-miR-5589-5p	1.248	1.234	1.01135
hsa-miR-548f	1.059	1.047	1.01146
hsa-miR-3913-3p	1.058	1.046	1.01147
hsa-miR-548b-5p	1.145	1.132	1.01148
hsa-miR-1284	0.865	0.855	1.0117
hsa-miR-3926	1.034	1.022	1.01174
hsa-miR-4747-3p	0.935	0.924	1.0119
hsa-miR-4725-5p	1.098	1.085	1.01198
hsa-miR-10a-3p	0.813	0.803	1.01245
hsa-miR-4760-3p	1.02	1.007	1.01291
hsa-miR-26b-3p	0.857	0.846	1.013
hsa-miR-140-5p	1.08	1.066	1.01313
hsa-miR-1253	0.828	0.817	1.01346
hsa-miR-139-5p	0.936	0.923	1.01408
hsa-miR-4304	0.992	0.978	1.01431
hsa-miR-1205	1.143	1.126	1.0151
hsa-miR-485-5p	1.262	1.243	1.01529
hsa-miR-3927-3p	0.924	0.91	1.01538
hsa-miR-5580-5p	1.177	1.159	1.01553
hsa-miR-4463	1.075	1.058	1.01607
hsa-miR-376a-5p	1.071	1.054	1.01613
hsa-miR-4520a-5p	0.982	0.966	1.01656
hsa-miR-4691-3p	0.79	0.777	1.01673
hsa-miR-339-3p	0.85	0.836	1.01675
hsa-miR-20a-5p	0.904	0.889	1.01687
hsa-miR-517-5p	0.839	0.825	1.01697
hsa-miR-4479	0.934	0.918	1.01743
hsa-miR-373-3p	1.048	1.03	1.01748
hsa-miR-4517	1.217	1.196	1.01756
hsa-miR-6088	1.152	1.132	1.01767
hsa-miR-152	0.681	0.669	1.01794
hsa-miR-520d-5p	1.473	1.447	1.01797
hsa-miR-4662a-3p	1.065	1.046	1.01816
hsa-miR-3621	0.986	0.968	1.0186
hsa-miR-130b-3p	1.012	0.993	1.01913
hsa-miR-3145-5p	1.086	1.065	1.01972
hsa-miR-302e	0.775	0.76	1.01974
hsa-miR-579	1.084	1.063	1.01976
hsa-miR-98-3p	0.92	0.902	1.01996
hsa-miR-483-3p	0.815	0.799	1.02003
hsa-miR-4727-5p	1.067	1.046	1.02008
hsa-miR-196b-5p	0.859	0.842	1.02019
hsa-miR-526b-3p	0.937	0.918	1.0207
hsa-miR-3916	1.03	1.009	1.02081
hsa-miR-1224-3p	1.028	1.007	1.02085
hsa-miR-30c-2-3p	0.832	0.815	1.02086
hsa-miR-1273g-5p	0.873	0.855	1.02105
hsa-miR-663b	1.005	0.984	1.02134
hsa-miR-516b-5p	0.909	0.89	1.02135
hsa-miR-606	1.157	1.132	1.02208
hsa-miR-1247-3p	1.088	1.064	1.02256
hsa-miR-3935	0.983	0.961	1.02289
hsa-miR-3201	1.101	1.076	1.02323
hsa-miR-3157-3p	1.007	0.984	1.02337
hsa-miR-181c-3p	1	0.977	1.02354
hsa-miR-410	0.901	0.88	1.02386
hsa-miR-4641	0.9	0.879	1.02389
hsa-miR-301b	0.898	0.877	1.02395
hsa-miR-5189	0.893	0.872	1.02408
hsa-miR-3170	1.233	1.204	1.02409
hsa-miR-522-5p	0.765	0.747	1.0241
hsa-miR-3918	0.887	0.866	1.02425
hsa-miR-523-5p	0.757	0.739	1.02436
hsa-miR-586	0.919	0.897	1.02453
hsa-miR-6506-3p	0.956	0.933	1.02465
hsa-miR-876-3p	1.036	1.011	1.02473
hsa-miR-2392	0.987	0.963	1.02492
hsa-miR-6089	1.133	1.105	1.02534
hsa-miR-1909-5p	1.129	1.101	1.02543
hsa-miR-1278	1.357	1.322	1.02648
hsa-miR-4772-3p	1.201	1.17	1.0265
hsa-miR-6513-5p	0.836	0.814	1.02703
hsa-miR-4762-3p	1.591	1.549	1.02711
hsa-miR-4710	0.868	0.845	1.02722
hsa-miR-525-5p	1.272	1.238	1.02746
hsa-miR-1248	1.047	1.019	1.02748
hsa-miR-4716-3p	1.039	1.011	1.0277
hsa-miR-4743-5p	0.964	0.938	1.02772
hsa-miR-562	0.919	0.894	1.02796
hsa-miR-598	1.078	1.048	1.02863
hsa-miR-4753-3p	0.965	0.938	1.02878
hsa-miR-146a-5p	1.058	1.028	1.02918
hsa-miR-5700	1.093	1.062	1.02919
hsa-miR-4461	1.372	1.333	1.02926
hsa-miR-4276	0.948	0.921	1.02932
hsa-miR-597	1.368	1.329	1.02935
hsa-miR-548ar-5p	1.192	1.158	1.02936
hsa-miR-1257	0.941	0.914	1.02954
hsa-miR-30e-5p	0.626	0.608	1.02961
hsa-miR-548ah-3p	1.042	1.012	1.02964
hsa-miR-5088	0.833	0.809	1.02967
hsa-miR-548am-3p	0.961	0.933	1.03001
hsa-miR-362-5p	0.755	0.733	1.03001
hsa-miR-670	1.013	0.983	1.03052
hsa-miR-587	0.974	0.945	1.03069
hsa-miR-660-3p	1.174	1.139	1.03073
hsa-miR-4437	0.926	0.898	1.03118
hsa-miR-1322	1.058	1.026	1.03119
hsa-miR-5008-5p	0.887	0.86	1.0314
hsa-miR-221-3p	0.845	0.819	1.03175
hsa-miR-4521	1.04	1.008	1.03175
hsa-miR-3154	0.874	0.847	1.03188
hsa-miR-3140-5p	1.262	1.223	1.03189
hsa-miR-548t-3p	1.025	0.993	1.03223
hsa-miR-125b-1-3p	0.958	0.928	1.03233
hsa-miR-566	1.137	1.101	1.0327
hsa-miR-320a	1.04	1.007	1.03277
hsa-miR-4752	0.85	0.823	1.03281
hsa-miR-101-5p	0.988	0.956	1.03347
hsa-miR-548z	1.106	1.07	1.03364
hsa-miR-224-5p	0.793	0.767	1.0339
hsa-miR-3144-5p	1.322	1.278	1.03443
hsa-miR-4500	1.078	1.042	1.03455
hsa-miR-542-3p	0.987	0.954	1.03459
hsa-miR-4653-3p	0.744	0.719	1.03477
hsa-miR-659-5p	1.011	0.977	1.0348
hsa-miR-569	0.892	0.862	1.0348
hsa-miR-3942-3p	1.179	1.139	1.03512
hsa-miR-144-3p	1.295	1.251	1.03517
hsa-miR-4723-5p	1.161	1.121	1.03568
hsa-miR-508-3p	2.741	2.646	1.0359
hsa-miR-3181	0.95	0.917	1.03599
hsa-miR-520a-5p	0.971	0.937	1.03629
hsa-miR-3665	0.855	0.825	1.03636
hsa-miR-3591-3p	1.082	1.044	1.0364
hsa-miR-4537	0.766	0.739	1.03654
hsa-miR-744-3p	0.933	0.9	1.03667
hsa-miR-99b-3p	1.011	0.975	1.03692
hsa-miR-548as-5p	1.244	1.199	1.03753
hsa-miR-1281	1.266	1.22	1.0377
hsa-miR-4254	0.874	0.842	1.038
hsa-miR-411-3p	0.946	0.911	1.03842
hsa-miR-4688	1.051	1.012	1.03854
hsa-miR-4718	1.262	1.215	1.03868
hsa-miR-4784	0.91	0.876	1.03881
hsa-miR-4778-5p	0.98	0.943	1.03924
hsa-miR-203b-3p	0.834	0.802	1.0399
hsa-miR-195-3p	1.067	1.026	1.03996
hsa-miR-3195	0.858	0.825	1.04
hsa-miR-3934-5p	1.035	0.995	1.0402
hsa-miR-365a-5p	0.925	0.889	1.04049
hsa-miR-548e	1.052	1.011	1.04055
hsa-miR-3940-3p	0.87	0.836	1.04067
hsa-miR-3960	1.011	0.971	1.04119
hsa-miR-26b-5p	0.928	0.891	1.04153
hsa-miR-622	0.944	0.906	1.04194
hsa-miR-133b	1.043	1.001	1.04196
hsa-miR-518c-5p	0.99	0.95	1.04211
hsa-miR-885-5p	0.977	0.937	1.04269
hsa-miR-32-3p	0.975	0.935	1.04278
hsa-miR-3611	1.394	1.336	1.04341
hsa-miR-548g-3p	0.937	0.898	1.04343
hsa-miR-1185-2-3p	1.144	1.096	1.0438
hsa-miR-183-5p	0.738	0.707	1.04385
hsa-miR-3180-5p	0.973	0.932	1.04399
hsa-miR-4701-3p	1.373	1.315	1.04411
hsa-miR-4252	0.937	0.897	1.04459
hsa-miR-1273c	0.96	0.919	1.04461
hsa-miR-592	1.417	1.356	1.04499
hsa-miR-3174	0.905	0.866	1.04503
hsa-miR-4694-3p	0.928	0.888	1.04505
hsa-miR-548j	1.222	1.169	1.04534
hsa-miR-892c-5p	1.393	1.332	1.0458
hsa-miR-345-5p	1.16	1.109	1.04599
hsa-miR-3973	1.261	1.205	1.04647
hsa-miR-6515-3p	1.372	1.311	1.04653
hsa-miR-4319	0.919	0.878	1.0467
hsa-miR-4317	0.846	0.808	1.04703
hsa-miR-4999-3p	0.972	0.928	1.04741
hsa-miR-374b-5p	0.969	0.925	1.04757
hsa-miR-3155a	1.275	1.217	1.04766
hsa-miR-1228-3p	0.807	0.77	1.04805
hsa-miR-27a-5p	1.041	0.993	1.04834
hsa-miR-4740-5p	0.975	0.93	1.04839
hsa-miR-4666b	0.866	0.826	1.04843
hsa-miR-374c-3p	1.52	1.449	1.049
hsa-miR-578	0.875	0.834	1.04916
hsa-miR-210	0.809	0.771	1.04929
hsa-miR-548aj-5p	1.274	1.214	1.04942
hsa-miR-4291	0.934	0.89	1.04944
hsa-miR-486-3p	1.092	1.04	1.05
hsa-miR-520c-3p	0.797	0.759	1.05007
hsa-miR-548o-3p	0.838	0.798	1.05013
hsa-miR-5094	1.298	1.236	1.05016
hsa-miR-3940-5p	1.064	1.013	1.05035
hsa-miR-3150a-3p	1.139	1.084	1.05074
hsa-miR-1273d	0.986	0.938	1.05117
hsa-let-7f-1-3p	0.799	0.76	1.05132
hsa-miR-548ag	1.165	1.108	1.05144
hsa-miR-4637	1.162	1.105	1.05158
hsa-miR-4524a-5p	0.895	0.851	1.0517
hsa-miR-2277-5p	0.975	0.927	1.05178
hsa-miR-4533	1.174	1.116	1.05197
hsa-miR-519a-3p	0.828	0.787	1.0521
hsa-miR-3972	0.985	0.936	1.05235
hsa-miR-624-5p	1.545	1.468	1.05245
hsa-miR-2277-3p	0.98	0.931	1.05263
hsa-miR-1292-3p	1.037	0.985	1.05279
hsa-miR-498	0.955	0.907	1.05292
hsa-miR-3913-5p	1.133	1.076	1.05297
hsa-miR-496	0.795	0.755	1.05298
hsa-miR-572	0.893	0.848	1.05307
hsa-miR-4460	1.307	1.241	1.05318
hsa-miR-625-3p	0.811	0.77	1.05325
hsa-miR-642a-3p	1.178	1.118	1.05367
hsa-miR-3074-5p	1.115	1.058	1.05388
hsa-miR-3064-3p	1.011	0.959	1.05422
hsa-miR-200b-3p	0.948	0.899	1.05451
hsa-miR-4681	1.078	1.022	1.05479
hsa-miR-4313	0.866	0.821	1.05481
hsa-miR-4468	0.827	0.784	1.05485
hsa-miR-4262	1.228	1.164	1.05498
hsa-miR-3944-5p	0.86	0.815	1.05521
hsa-miR-126-5p	1.414	1.34	1.05522
hsa-miR-4638-3p	1.028	0.974	1.05544
hsa-miR-4686	1.37	1.298	1.05547
hsa-miR-4478	1.017	0.963	1.05607
hsa-miR-5590-5p	0.808	0.765	1.05621
hsa-miR-601	1.421	1.345	1.05651
hsa-miR-218-2-3p	1.287	1.218	1.05665
hsa-miR-4526	0.839	0.794	1.05668
hsa-miR-96-5p	0.908	0.859	1.05704
hsa-miR-4477b	1.349	1.276	1.05721
hsa-miR-599	1.582	1.496	1.05749
hsa-miR-4285	0.992	0.938	1.05757
hsa-miR-302f	0.933	0.882	1.05782
hsa-miR-193a-5p	1.06	1.002	1.05788
hsa-miR-616-5p	0.975	0.921	1.05863
hsa-miR-5001-5p	1.075	1.015	1.05911
hsa-miR-4325	1.036	0.978	1.0593
hsa-miR-4680-5p	1.125	1.062	1.05932
hsa-miR-3145-3p	1.173	1.107	1.05962
hsa-miR-4261	0.959	0.905	1.05967
hsa-miR-1265	1.1	1.038	1.05973
hsa-miR-4424	1.029	0.971	1.05973
hsa-miR-549a	1.259	1.188	1.05976
hsa-miR-1254	0.895	0.844	1.06043
hsa-miR-379-3p	1.072	1.01	1.06139
hsa-miR-4300	0.795	0.749	1.06142
hsa-miR-2964a-3p	1.203	1.133	1.06178
hsa-miR-3606-3p	0.928	0.874	1.06178
hsa-miR-4707-3p	0.91	0.857	1.06184
hsa-miR-329	1.098	1.034	1.0619
hsa-miR-4737	1.216	1.145	1.06201
hsa-miR-5588-3p	1.209	1.138	1.06239
hsa-miR-33b-3p	1.49	1.402	1.06277
hsa-miR-4725-3p	1.117	1.051	1.0628
hsa-miR-609	0.98	0.922	1.06291
hsa-miR-5008-3p	0.929	0.874	1.06293
hsa-miR-29b-2-5p	0.994	0.935	1.0631
hsa-miR-513a-5p	1.395	1.312	1.06326
hsa-miR-4480	1.072	1.008	1.06349
hsa-miR-3162-3p	0.999	0.939	1.0639
hsa-miR-4802-3p	0.663	0.623	1.06421
hsa-miR-6069	1.19	1.118	1.0644
hsa-miR-607	0.891	0.837	1.06452
hsa-miR-301a-5p	1.218	1.144	1.06469
hsa-miR-4428	0.932	0.875	1.06514
hsa-miR-3164	1.109	1.041	1.06532
hsa-miR-5680	1.071	1.005	1.06567
hsa-miR-4788	1.34	1.257	1.06603
hsa-miR-1306-3p	1.194	1.12	1.06607
hsa-miR-449b-3p	0.948	0.889	1.06637
hsa-miR-708-5p	1.525	1.43	1.06643
hsa-miR-188-3p	0.895	0.839	1.06675
hsa-miR-4783-3p	0.831	0.779	1.06675
hsa-miR-27b-5p	0.845	0.792	1.06692
hsa-miR-4785	0.92	0.862	1.06729
hsa-miR-6503-5p	1.078	1.01	1.06733
hsa-miR-4674	1.121	1.05	1.06762
hsa-miR-2355-5p	0.939	0.879	1.06826
hsa-miR-5004-5p	0.938	0.878	1.06834
hsa-miR-3188	1.094	1.024	1.06836
hsa-miR-4287	1.123	1.051	1.06851
hsa-miR-501-5p	0.757	0.708	1.06921
hsa-miR-3150b-3p	0.97	0.907	1.06946
hsa-miR-6087	1.076	1.006	1.06958
hsa-miR-4312	1.122	1.049	1.06959
hsa-miR-512-3p	0.875	0.818	1.06968
hsa-miR-4271	0.965	0.902	1.06984
hsa-miR-4294	1.085	1.014	1.07002
hsa-miR-208a	1.065	0.995	1.07035
hsa-miR-1255b-5p	1.156	1.08	1.07037
hsa-miR-124-5p	0.909	0.849	1.07067
hsa-miR-381-3p	0.962	0.898	1.07127
hsa-miR-4452	1.058	0.987	1.07194
hsa-miR-548u	0.981	0.915	1.07213
hsa-miR-1251	1.025	0.956	1.07218
hsa-miR-218-5p	1.007	0.939	1.07242
hsa-miR-4279	1.138	1.06	1.07358
hsa-miR-26a-2-3p	1.123	1.046	1.07361
hsa-miR-92a-2-5p	1.055	0.982	1.07434
hsa-miR-802	1.051	0.978	1.07464
hsa-miR-589-3p	1.034	0.962	1.07484
hsa-miR-449a	0.718	0.668	1.07485
hsa-miR-520f	0.789	0.734	1.07493
hsa-miR-483-5p	0.874	0.813	1.07503
hsa-miR-3148	1.144	1.064	1.07519
hsa-miR-508-5p	1.094	1.017	1.07571
hsa-miR-4776-3p	1.447	1.345	1.07584
hsa-miR-4697-3p	0.993	0.923	1.07584
hsa-miR-3119	0.962	0.894	1.07606
hsa-miR-4732-3p	0.891	0.828	1.07609
hsa-miR-6504-5p	1.046	0.972	1.07613
hsa-miR-25-3p	1.437	1.335	1.0764
hsa-miR-1252	1.014	0.942	1.07643
hsa-miR-6511b-3p	1.192	1.107	1.07678
hsa-miR-4662a-5p	0.952	0.884	1.07692
hsa-miR-6514-3p	1.187	1.102	1.07713
hsa-miR-320d	1.115	1.035	1.07729
hsa-miR-4736	0.905	0.84	1.07738
hsa-miR-2117	0.877	0.814	1.0774
hsa-miR-205-3p	1.341	1.244	1.07797
hsa-miR-378g	1.037	0.961	1.07908
hsa-miR-4433-3p	0.922	0.854	1.07963
hsa-miR-1470	1.296	1.2	1.08
hsa-miR-3944-3p	0.889	0.823	1.08019
hsa-miR-448	1.246	1.153	1.08066
hsa-miR-571	0.897	0.83	1.08072
hsa-miR-888-3p	1.41	1.304	1.08129
hsa-miR-708-3p	1.104	1.021	1.08129
hsa-miR-3167	0.967	0.894	1.08166
hsa-miR-326	0.974	0.9	1.08222
hsa-miR-612	1.145	1.058	1.08223
hsa-miR-1287	1.444	1.334	1.08246
hsa-miR-17-3p	1.138	1.051	1.08278
hsa-miR-623	0.991	0.915	1.08306
hsa-miR-6718-5p	1.133	1.046	1.08317
hsa-miR-5010-5p	1.138	1.05	1.08381
hsa-miR-4267	0.931	0.859	1.08382
hsa-miR-432-5p	0.761	0.702	1.08405
hsa-miR-4466	0.912	0.841	1.08442
hsa-miR-454-5p	0.934	0.86	1.08605
hsa-miR-3190-5p	0.971	0.894	1.08613
hsa-miR-4650-3p	1.134	1.044	1.08621
hsa-miR-1183	0.893	0.822	1.08637
hsa-miR-374c-5p	1.22	1.123	1.08638
hsa-miR-4717-5p	1.144	1.053	1.08642
hsa-miR-891a	1.156	1.064	1.08647
hsa-miR-4747-5p	1.142	1.051	1.08658
hsa-miR-3166	0.915	0.842	1.0867
hsa-miR-323a-3p	1.037	0.954	1.087
hsa-miR-1914-3p	1.036	0.953	1.08709
hsa-miR-196a-3p	1.132	1.041	1.08742
hsa-miR-4999-5p	0.998	0.917	1.08833
hsa-miR-4653-5p	0.887	0.815	1.08834
hsa-miR-4264	1.133	1.041	1.08838
hsa-miR-6132	1.027	0.943	1.08908
hsa-miR-3689c	0.876	0.804	1.08955
hsa-miR-5003-3p	1.261	1.157	1.08989
hsa-miR-516a-3p	1.149	1.054	1.09013
hsa-miR-548t-5p	1.062	0.974	1.09035
hsa-miR-1264	1.2	1.1	1.09091
hsa-miR-335-3p	1.005	0.921	1.09121
hsa-miR-4789-5p	1.034	0.947	1.09187
hsa-miR-548b-3p	0.923	0.845	1.09231
hsa-miR-5688	1.3	1.19	1.09244
hsa-miR-563	0.909	0.832	1.09255
hsa-miR-4321	1.049	0.96	1.09271
hsa-miR-548ap-5p	1.084	0.992	1.09274
hsa-miR-7-1-3p	1.343	1.229	1.09276
hsa-miR-127-3p	0.954	0.873	1.09278
hsa-miR-3127-3p	1.097	1.003	1.09372
hsa-miR-3196	1.094	1	1.094
hsa-miR-1293	2.222	2.03	1.09458
hsa-miR-4493	1.411	1.289	1.09465
hsa-miR-5696	1.154	1.054	1.09488
hsa-miR-6077	1.13	1.032	1.09496
hsa-miR-380-3p	1.026	0.937	1.09498
hsa-miR-570-5p	0.966	0.882	1.09524
hsa-miR-6129	0.848	0.774	1.09561
hsa-miR-1226-3p	0.959	0.875	1.096
hsa-miR-3200-5p	1.21	1.104	1.09601
hsa-miR-5095	1.152	1.051	1.0961
hsa-miR-216a-3p	0.863	0.787	1.09657
hsa-miR-3975	0.984	0.897	1.09699
hsa-miR-380-5p	0.802	0.731	1.09713
hsa-miR-1185-5p	1.816	1.655	1.09728
hsa-miR-518f-5p	0.778	0.709	1.09732
hsa-miR-497-5p	0.99	0.902	1.09756
hsa-miR-4744	1.177	1.072	1.09795
hsa-miR-3914	0.863	0.786	1.09796
hsa-miR-5190	0.895	0.815	1.09816
hsa-miR-452-5p	0.889	0.809	1.09889
hsa-miR-4303	0.944	0.859	1.09895
hsa-miR-577	0.984	0.895	1.09944
hsa-miR-4638-5p	1.136	1.033	1.09971
hsa-miR-885-3p	0.902	0.82	1.1
hsa-miR-5006-5p	1.187	1.079	1.10009
hsa-miR-302d-5p	0.999	0.908	1.10022
hsa-miR-2114-3p	0.889	0.808	1.10025
hsa-miR-376a-2-5p	1.052	0.956	1.10042
hsa-miR-4664-5p	1.16	1.054	1.10057
hsa-miR-2114-5p	0.886	0.805	1.10062
hsa-miR-759	0.97	0.881	1.10102
hsa-miR-636	1.048	0.951	1.102
hsa-miR-363-5p	1.64	1.488	1.10215
hsa-miR-4465	1.046	0.949	1.10221
hsa-miR-203a	0.959	0.87	1.1023
hsa-miR-342-3p	1.163	1.055	1.10237
hsa-miR-140-3p	0.968	0.878	1.10251
hsa-miR-6512-3p	1.021	0.926	1.10259
hsa-miR-4298	0.956	0.867	1.10265
hsa-miR-4658	1	0.906	1.10375
hsa-let-7c	1.082	0.98	1.10408
hsa-miR-4469	1.082	0.98	1.10408
hsa-miR-4753-5p	1.307	1.183	1.10482
hsa-miR-206	1.558	1.409	1.10575
hsa-miR-374a-3p	0.97	0.877	1.10604
hsa-miR-4297	0.915	0.827	1.10641
hsa-miR-5691	0.738	0.667	1.10645
hsa-miR-4755-5p	0.913	0.825	1.10667
hsa-miR-4516	0.859	0.776	1.10696
hsa-miR-449b-5p	0.826	0.746	1.10724
hsa-miR-22-3p	0.896	0.809	1.10754
hsa-miR-4529-3p	1.143	1.032	1.10756
hsa-miR-4786-5p	1.179	1.064	1.10808
hsa-miR-6085	0.99	0.893	1.10862
hsa-miR-4651	1.067	0.962	1.10915
hsa-miR-200a-5p	1.731	1.56	1.10962
hsa-miR-134	1.214	1.094	1.10969
hsa-miR-1303	1.06	0.955	1.10995
hsa-miR-610	0.887	0.799	1.11014
hsa-miR-5003-5p	0.866	0.78	1.11026
hsa-miR-1180	0.859	0.773	1.11125
hsa-miR-197-3p	1.295	1.165	1.11159
hsa-miR-889	1.015	0.913	1.11172
hsa-miR-1202	1.242	1.117	1.11191
hsa-miR-3976	1.023	0.92	1.11196
hsa-miR-642b-3p	1.348	1.211	1.11313
hsa-miR-200c-5p	1.099	0.987	1.11348
hsa-miR-3613-3p	1.213	1.089	1.11387
hsa-miR-515-3p	1.154	1.036	1.1139
hsa-miR-3117-3p	0.898	0.806	1.11414
hsa-miR-367-3p	1.042	0.935	1.11444
hsa-miR-518a-5p	1.216	1.091	1.11457
hsa-miR-222-5p	1.243	1.115	1.1148
hsa-miR-3074-3p	1	0.897	1.11483
hsa-miR-3173-5p	1.213	1.088	1.11489
hsa-miR-760	1.236	1.108	1.11552
hsa-miR-938	1.051	0.942	1.11571
hsa-miR-515-5p	1.097	0.983	1.11597
hsa-miR-138-2-3p	1.048	0.939	1.11608
hsa-miR-4270	1.133	1.015	1.11626
hsa-miR-31-3p	1.209	1.083	1.11634
hsa-miR-424-5p	0.806	0.722	1.11634
hsa-miR-512-5p	1.199	1.074	1.11639
hsa-miR-4425	1.358	1.216	1.11678
hsa-miR-941	1.166	1.044	1.11686
hsa-miR-4522	0.917	0.821	1.11693
hsa-miR-653	1.418	1.269	1.11742
hsa-miR-5583-5p	1.084	0.97	1.11753
hsa-miR-4656	1.069	0.956	1.1182
hsa-miR-4705	1.029	0.92	1.11848
hsa-miR-4777-3p	1.334	1.192	1.11913
hsa-miR-585	1.83	1.635	1.11927
hsa-let-7g-3p	1.731	1.546	1.11966
hsa-miR-337-5p	0.981	0.876	1.11986
hsa-miR-526a	0.801	0.715	1.12028
hsa-miR-668	0.922	0.823	1.12029
hsa-miR-122-3p	0.929	0.829	1.12063
hsa-miR-3650	1.031	0.92	1.12065
hsa-miR-6081	0.91	0.812	1.12069
hsa-miR-3156-3p	1.09	0.971	1.12255
hsa-miR-5007-3p	1.126	1.003	1.12263
hsa-miR-1972	0.949	0.845	1.12308
hsa-miR-3162-5p	1.175	1.046	1.12333
hsa-miR-4439	1.009	0.898	1.12361
hsa-miR-3184-3p	1.108	0.986	1.12373
hsa-miR-4668-3p	0.948	0.843	1.12456
hsa-miR-3135a	1.173	1.043	1.12464
hsa-miR-302c-5p	1.062	0.944	1.125
hsa-miR-4512	1.146	1.018	1.12574
hsa-miR-6507-3p	1.078	0.957	1.12644
hsa-miR-1290	0.915	0.812	1.12685
hsa-miR-22-5p	1.048	0.93	1.12688
hsa-miR-3197	0.922	0.818	1.12714
hsa-miR-296-5p	1.044	0.926	1.12743
hsa-miR-3117-5p	1.194	1.059	1.12748
hsa-miR-149-5p	1.039	0.921	1.12812
hsa-miR-544a	1.904	1.687	1.12863
hsa-miR-204-5p	1.202	1.065	1.12864
hsa-miR-4770	0.955	0.846	1.12884
hsa-miR-3680-5p	0.928	0.822	1.12895
hsa-miR-4528	1.094	0.969	1.129
hsa-miR-5194	1.041	0.922	1.12907
hsa-miR-548ab	1.266	1.121	1.12935
hsa-miR-1255b-2-3p	1.124	0.995	1.12965
hsa-miR-2052	1.001	0.886	1.1298
hsa-miR-548ap-3p	0.958	0.847	1.13105
hsa-miR-605	1.096	0.969	1.13106
hsa-miR-6086	1.118	0.988	1.13158
hsa-miR-943	1.19	1.051	1.13225
hsa-miR-4700-5p	1.189	1.05	1.13238
hsa-miR-6511a-3p	0.827	0.73	1.13288
hsa-miR-6079	1.405	1.24	1.13306
hsa-miR-548l	1.047	0.924	1.13312
hsa-miR-5683	1.966	1.735	1.13314
hsa-miR-4765	1.045	0.922	1.13341
hsa-miR-593-5p	0.883	0.779	1.1335
hsa-miR-4683	0.718	0.633	1.13428
hsa-miR-4305	1.053	0.928	1.1347
hsa-miR-3136-3p	1.101	0.97	1.13505
hsa-miR-548ac	1.024	0.902	1.13525
hsa-miR-3175	1.14	1.004	1.13546
hsa-miR-4530	0.863	0.76	1.13553
hsa-miR-3186-3p	0.979	0.862	1.13573
hsa-miR-503-3p	0.918	0.808	1.13614
hsa-miR-378d	0.984	0.866	1.13626
hsa-miR-541-5p	0.927	0.815	1.13742
hsa-miR-5582-3p	1.215	1.068	1.13764
hsa-miR-378c	1.355	1.191	1.1377
hsa-miR-4256	1.41	1.239	1.13801
hsa-miR-556-5p	0.896	0.787	1.1385
hsa-miR-3667-5p	1.452	1.275	1.13882
hsa-miR-1912	1.24	1.088	1.13971
hsa-miR-367-5p	1.418	1.244	1.13987
hsa-miR-199a-5p	0.814	0.714	1.14006
hsa-miR-423-5p	1.586	1.391	1.14019
hsa-miR-154-3p	1.16	1.017	1.14061
hsa-miR-4673	1.208	1.059	1.1407
hsa-miR-5686	1.129	0.988	1.14271
hsa-miR-1915-5p	1.198	1.048	1.14313
hsa-miR-3672	1.629	1.425	1.14316
hsa-miR-4779	1.245	1.089	1.14325
hsa-miR-3942-5p	1.069	0.935	1.14332
hsa-miR-6076	0.916	0.801	1.14357
hsa-miR-4640-5p	1.145	1.001	1.14386
hsa-miR-4434	0.889	0.777	1.14414
hsa-miR-1181	1.087	0.95	1.14421
hsa-miR-130a-3p	1.015	0.887	1.14431
hsa-miR-548c-3p	1.017	0.888	1.14527
hsa-miR-138-1-3p	1.258	1.098	1.14572
hsa-miR-4643	1.21	1.056	1.14583
hsa-miR-4746-5p	1.027	0.896	1.14621
hsa-miR-4420	1.107	0.965	1.14715
hsa-miR-3161	1.777	1.549	1.14719
hsa-miR-1268b	1.16	1.011	1.14738
hsa-miR-1272	1.1	0.958	1.14823
hsa-miR-4636	1.215	1.058	1.14839
hsa-miR-548d-5p	1.06	0.923	1.14843
hsa-miR-4487	0.665	0.579	1.14853
hsa-miR-499a-5p	1.173	1.021	1.14887
hsa-miR-5703	0.861	0.749	1.14953
hsa-miR-3919	0.937	0.815	1.14969
hsa-miR-371b-5p	0.934	0.812	1.15025
hsa-miR-770-5p	1.04	0.904	1.15044
hsa-miR-4445-3p	1.024	0.89	1.15056
hsa-miR-33a-3p	1.168	1.015	1.15074
hsa-miR-181a-2-3p	1.152	1.001	1.15085
hsa-miR-676-3p	1.075	0.934	1.15096
hsa-miR-1273g-3p	1.03	0.894	1.15213
hsa-miR-5195-5p	1.367	1.186	1.15261
hsa-miR-4731-3p	0.859	0.745	1.15302
hsa-miR-15a-5p	0.7	0.607	1.15321
hsa-miR-92b-5p	0.963	0.835	1.15329
hsa-miR-499b-5p	1.105	0.958	1.15344
hsa-miR-3149	1.135	0.984	1.15346
hsa-miR-330-3p	1.157	1.003	1.15354
hsa-miR-4769-5p	1.274	1.104	1.15399
hsa-miR-568	1.04	0.901	1.15427
hsa-miR-214-3p	0.927	0.803	1.15442
hsa-miR-650	1.231	1.066	1.15478
hsa-miR-629-3p	1.342	1.162	1.15491
hsa-miR-3185	1.051	0.91	1.15495
hsa-miR-503-5p	1.099	0.951	1.15563
hsa-miR-4441	1.162	1.005	1.15622
hsa-miR-4311	1.168	1.01	1.15644
hsa-miR-3187-3p	1.02	0.882	1.15646
hsa-miR-4423-3p	1.071	0.926	1.15659
hsa-miR-639	1.294	1.118	1.15742
hsa-miR-1302	1.139	0.984	1.15752
hsa-miR-629-5p	1.381	1.193	1.15759
hsa-miR-877-5p	1.094	0.945	1.15767
hsa-miR-554	1.217	1.051	1.15794
hsa-miR-4316	1.119	0.966	1.15839
hsa-miR-106a-5p	1.075	0.928	1.15841
hsa-miR-4280	0.907	0.782	1.15985
hsa-miR-4464	1.284	1.107	1.15989
hsa-miR-3179	1.007	0.868	1.16014
hsa-miR-1225-3p	1.115	0.961	1.16025
hsa-miR-3171	1.048	0.903	1.16058
hsa-miR-4790-3p	0.99	0.853	1.16061
hsa-miR-4724-5p	0.917	0.79	1.16076
hsa-miR-497-3p	1.204	1.037	1.16104
hsa-miR-135a-3p	0.852	0.733	1.16235
hsa-miR-1299	1.088	0.936	1.16239
hsa-miR-3927-5p	0.944	0.811	1.164
hsa-miR-331-5p	1.64	1.408	1.16477
hsa-miR-346	0.876	0.752	1.16489
hsa-miR-3617-3p	1.109	0.952	1.16492
hsa-miR-4251	0.981	0.842	1.16508
hsa-miR-5591-5p	0.864	0.741	1.16599
hsa-miR-5707	0.975	0.836	1.16627
hsa-miR-3146	0.75	0.643	1.16641
hsa-miR-509-5p	0.764	0.655	1.16641
hsa-miR-18b-3p	0.948	0.812	1.16749
hsa-miR-2113	1.108	0.949	1.16754
hsa-miR-548az-3p	1.107	0.948	1.16772
hsa-miR-6504-3p	1.218	1.043	1.16779
hsa-miR-3945	1.001	0.857	1.16803
hsa-miR-588	0.841	0.72	1.16806
hsa-miR-611	1.04	0.89	1.16854
hsa-miR-548ay-5p	1.226	1.049	1.16873
hsa-miR-494	0.934	0.799	1.16896
hsa-miR-148b-5p	1.175	1.005	1.16915
hsa-miR-19b-2-5p	1.558	1.332	1.16967
hsa-miR-320c	1.358	1.161	1.16968
hsa-miR-4307	1.124	0.96	1.17083
hsa-miR-1976	1.058	0.903	1.17165
hsa-miR-4679	1.093	0.932	1.17275
hsa-miR-507	0.962	0.82	1.17317
hsa-miR-548ah-5p	1.098	0.935	1.17433
hsa-miR-4632-5p	0.963	0.82	1.17439
hsa-miR-4758-5p	0.969	0.825	1.17455
hsa-miR-4665-5p	1.272	1.082	1.1756
hsa-miR-105-3p	0.853	0.725	1.17655
hsa-miR-1285-5p	1.252	1.064	1.17669
hsa-miR-3909	0.963	0.818	1.17726
hsa-miR-1	1.636	1.389	1.17783
hsa-miR-6080	1.138	0.966	1.17805
hsa-miR-645	1.085	0.921	1.17807
hsa-miR-4745-3p	0.886	0.752	1.17819
hsa-miR-574-5p	0.778	0.66	1.17879
hsa-miR-2115-3p	1.193	1.012	1.17885
hsa-miR-338-3p	1.012	0.858	1.17949
hsa-miR-940	1.164	0.986	1.18053
hsa-miR-3688-5p	1.127	0.954	1.18134
hsa-miR-4642	1.065	0.901	1.18202
hsa-miR-32-5p	1.336	1.13	1.1823
hsa-miR-369-5p	1.437	1.215	1.18272
hsa-miR-3714	1.432	1.21	1.18347
hsa-miR-651	1.244	1.051	1.18363
hsa-miR-135a-5p	1.018	0.86	1.18372
hsa-miR-3943	1.223	1.033	1.18393
hsa-miR-520e	0.913	0.771	1.18418
hsa-miR-655	1.336	1.128	1.1844
hsa-miR-3529-3p	0.924	0.78	1.18462
hsa-miR-137	0.846	0.714	1.18487
hsa-miR-5588-5p	1.115	0.941	1.18491
hsa-miR-1207-3p	1.005	0.848	1.18514
hsa-miR-100-5p	1.259	1.062	1.1855
hsa-miR-223-5p	1.01	0.851	1.18684
hsa-miR-613	1.283	1.081	1.18686
hsa-miR-890	0.844	0.711	1.18706
hsa-miR-99a-5p	1.098	0.924	1.18831
hsa-miR-4328	1.17	0.984	1.18902
hsa-miR-4666a-5p	0.981	0.825	1.18909
hsa-miR-3152-5p	1.125	0.946	1.18922
hsa-miR-106a-3p	1.17	0.983	1.19023
hsa-miR-1261	1.098	0.922	1.19089
hsa-miR-5698	0.971	0.815	1.19141
hsa-miR-4738-5p	0.812	0.681	1.19236
hsa-miR-3130-5p	1.574	1.32	1.19242
hsa-miR-216a-5p	1.077	0.903	1.19269
hsa-miR-4299	1.042	0.873	1.19359
hsa-miR-509-3p	1.183	0.991	1.19374
hsa-miR-16-5p	0.887	0.743	1.19381
hsa-miR-4486	1.372	1.149	1.19408
hsa-miR-377-3p	1.064	0.891	1.19416
hsa-miR-3153	1.236	1.035	1.1942
hsa-miR-518e-3p	1.119	0.937	1.19424
hsa-miR-135b-5p	1.34	1.122	1.1943
hsa-miR-580	1.21	1.013	1.19447
hsa-miR-3139	1.16	0.971	1.19464
hsa-miR-545-5p	0.939	0.785	1.19618
hsa-miR-3907	1.201	1.004	1.19622
hsa-miR-3065-5p	1.197	1	1.197
hsa-miR-4476	1.117	0.933	1.19721
hsa-miR-4677-5p	0.959	0.801	1.19725
hsa-miR-3691-5p	0.909	0.759	1.19763
hsa-miR-584-3p	1.441	1.203	1.19784
hsa-miR-5002-3p	1.214	1.013	1.19842
hsa-miR-103a-3p	1.17	0.976	1.19877
hsa-miR-4798-3p	1.107	0.923	1.19935
hsa-miR-5571-5p	1.185	0.988	1.19939
hsa-miR-4538	1.533	1.278	1.19953
hsa-miR-518b	1.28	1.067	1.19963
hsa-miR-6074	0.967	0.805	1.20124
hsa-miR-423-3p	1.259	1.048	1.20134
hsa-miR-6134	1.062	0.884	1.20136
hsa-miR-3178	1.34	1.115	1.20179
hsa-miR-199b-3p	1.309	1.089	1.20202
hsa-miR-4473	1.022	0.85	1.20235
hsa-miR-5579-5p	0.927	0.77	1.2039
hsa-miR-3199	1.036	0.86	1.20465
hsa-miR-6499-3p	0.945	0.784	1.20536
hsa-miR-541-3p	1.363	1.13	1.20619
hsa-miR-4730	1.478	1.225	1.20653
hsa-miR-4445-5p	2.372	1.965	1.20712
hsa-miR-30b-3p	0.792	0.656	1.20732
hsa-miR-302b-3p	0.871	0.721	1.20804
hsa-miR-1273f	1.109	0.918	1.20806
hsa-miR-3661	1.439	1.19	1.20924
hsa-miR-15b-3p	1.426	1.179	1.2095
hsa-miR-93-3p	1.162	0.96	1.21042
hsa-miR-548aw	1.219	1.007	1.21053
hsa-miR-30b-5p	0.707	0.584	1.21062
hsa-miR-5586-3p	0.904	0.746	1.2118
hsa-miR-5091	0.909	0.75	1.212
hsa-miR-3938	1.391	1.146	1.21379
hsa-miR-154-5p	1.327	1.093	1.21409
hsa-miR-1234-5p	1.116	0.919	1.21436
hsa-miR-4661-5p	1.183	0.974	1.21458
hsa-miR-589-5p	0.921	0.758	1.21504
hsa-miR-488-5p	1.223	1.006	1.21571
hsa-miR-4431	1.206	0.992	1.21573
hsa-miR-4723-3p	1.052	0.865	1.21618
hsa-miR-548ao-5p	0.965	0.792	1.21843
hsa-miR-3910	1.357	1.113	1.21923
hsa-miR-519d	0.895	0.734	1.21935
hsa-miR-892b	1.889	1.549	1.2195
hsa-miR-3065-3p	1.069	0.876	1.22032
hsa-miR-5196-3p	1.149	0.941	1.22104
hsa-miR-4429	0.958	0.784	1.22194
hsa-miR-758-3p	1.321	1.081	1.22202
hsa-miR-4749-5p	1.65	1.349	1.22313
hsa-miR-4746-3p	1.095	0.895	1.22346
hsa-miR-191-3p	1.22	0.997	1.22367
hsa-miR-3183	1.088	0.888	1.22523
hsa-miR-548at-5p	1.555	1.269	1.22537
hsa-miR-138-5p	1.118	0.912	1.22588
hsa-miR-3937	1.394	1.137	1.22603
hsa-miR-27a-3p	1.246	1.016	1.22638
hsa-miR-4650-5p	1.004	0.818	1.22738
hsa-miR-4259	1.271	1.035	1.22802
hsa-miR-548as-3p	1.56	1.27	1.22835
hsa-miR-4318	0.844	0.687	1.22853
hsa-miR-873-3p	1.066	0.867	1.22953
hsa-miR-1913	1.218	0.99	1.2303
hsa-miR-509-3-5p	0.977	0.794	1.23048
hsa-miR-5572	1.184	0.962	1.23077
hsa-miR-4720-3p	0.965	0.784	1.23087
hsa-let-7d-5p	1.182	0.96	1.23125
hsa-let-7b-3p	1.06	0.859	1.23399
hsa-miR-144-5p	0.872	0.706	1.23513
hsa-miR-4423-5p	1.039	0.841	1.23543
hsa-miR-514b-5p	0.986	0.798	1.23559
hsa-miR-5087	0.976	0.789	1.23701
hsa-miR-34a-5p	0.912	0.737	1.23745
hsa-miR-92b-3p	1.181	0.954	1.23795
hsa-miR-518d-3p	1.534	1.239	1.2381
hsa-miR-3128	1.034	0.835	1.23832
hsa-miR-4799-5p	1.241	1.001	1.23976
hsa-miR-4796-5p	1.199	0.967	1.23992
hsa-miR-3202	1.127	0.907	1.24256
hsa-miR-1204	1.134	0.912	1.24342
hsa-miR-19b-1-5p	1.469	1.181	1.24386
hsa-miR-517c-3p	2.186	1.757	1.24417
hsa-miR-4758-3p	1.238	0.995	1.24422
hsa-miR-3194-3p	0.96	0.771	1.24514
hsa-miR-654-5p	1.593	1.279	1.2455
hsa-miR-200b-5p	1.561	1.253	1.24581
hsa-miR-6508-5p	1.206	0.968	1.24587
hsa-miR-676-5p	1.147	0.92	1.24674
hsa-miR-374b-3p	1.029	0.825	1.24727
hsa-miR-378a-5p	0.979	0.784	1.24872
hsa-miR-4524a-3p	1.109	0.888	1.24887
hsa-miR-4796-3p	1.109	0.888	1.24887
hsa-miR-4310	1.118	0.894	1.25056
hsa-miR-373-5p	1.319	1.054	1.25142
hsa-miR-548s	0.88	0.703	1.25178
hsa-miR-526b-5p	1.195	0.954	1.25262
hsa-miR-5196-5p	1.095	0.873	1.2543
hsa-miR-4320	0.891	0.71	1.25493
hsa-miR-1255a	1.058	0.843	1.25504
hsa-miR-4757-5p	1.016	0.809	1.25587
hsa-miR-4756-5p	0.929	0.738	1.25881
hsa-miR-4632-3p	0.966	0.766	1.2611
hsa-miR-766-3p	1.166	0.924	1.2619
hsa-miR-892a	0.764	0.605	1.26281
hsa-miR-718	1.042	0.825	1.26303
hsa-miR-34b-5p	1.088	0.861	1.26365
hsa-miR-1266	1.149	0.909	1.26403
hsa-miR-4715-5p	1.262	0.998	1.26453
hsa-miR-3713	1.07	0.846	1.26478
hsa-miR-6071	1.221	0.965	1.26528
hsa-miR-1238-3p	1.283	1.014	1.26529
hsa-miR-3115	1.21	0.956	1.26569
hsa-miR-4640-3p	1.087	0.858	1.2669
hsa-miR-425-5p	1.018	0.803	1.26775
hsa-miR-1246	0.846	0.667	1.26837
hsa-miR-3941	1.052	0.829	1.269
hsa-miR-4470	1.382	1.089	1.26905
hsa-miR-3974	1.556	1.226	1.26917
hsa-miR-1227-5p	1.17	0.921	1.27036
hsa-miR-4721	1.174	0.924	1.27056
hsa-miR-520c-5p	0.998	0.785	1.27134
hsa-miR-500a-3p	2.081	1.635	1.27278
hsa-miR-372	0.94	0.738	1.27371
hsa-miR-132-5p	1.209	0.949	1.27397
hsa-miR-19a-5p	1.45	1.138	1.27417
hsa-miR-4645-5p	1.078	0.846	1.27423
hsa-miR-2276	1.119	0.878	1.27449
hsa-miR-3158-3p	1.098	0.861	1.27526
hsa-miR-595	1.088	0.853	1.2755
hsa-miR-432-3p	0.962	0.754	1.27586
hsa-miR-4682	1.028	0.805	1.27702
hsa-miR-539-3p	1.18	0.924	1.27706
hsa-miR-34c-5p	0.82	0.642	1.27726
hsa-miR-185-3p	1.566	1.226	1.27732
hsa-miR-4762-5p	1.264	0.989	1.27806
hsa-miR-4474-3p	1.231	0.963	1.2783
hsa-miR-3189-3p	1.033	0.808	1.27847
hsa-miR-6507-5p	0.982	0.768	1.27865
hsa-let-7e-3p	0.908	0.71	1.27887
hsa-miR-146b-5p	1.067	0.833	1.28091
hsa-miR-4704-3p	1.063	0.829	1.28227
hsa-miR-4768-5p	1.369	1.067	1.28304
hsa-miR-301a-3p	1.095	0.853	1.2837
hsa-miR-378f	0.959	0.746	1.28552
hsa-miR-604	1.519	1.181	1.2862
hsa-miR-4717-3p	1.28	0.994	1.28773
hsa-miR-324-3p	1.172	0.91	1.28791
hsa-miR-21-3p	1.051	0.813	1.29274
hsa-miR-4761-3p	1.143	0.883	1.29445
hsa-miR-1908	1.281	0.988	1.29656
hsa-miR-15a-3p	1.136	0.876	1.2968
hsa-miR-212-5p	1.464	1.128	1.29787
hsa-miR-193a-3p	1.063	0.819	1.29792
hsa-miR-5009-5p	1.088	0.838	1.29833
hsa-miR-4323	1.326	1.021	1.29873
hsa-miR-493-5p	1.512	1.164	1.29897
hsa-miR-514a-3p	1.273	0.98	1.29898
hsa-miR-4708-3p	1.4	1.077	1.29991
hsa-miR-130b-5p	1.134	0.872	1.30046
hsa-miR-4513	1.137	0.874	1.30092
hsa-miR-3140-3p	1.249	0.96	1.30104
hsa-miR-3677-5p	0.979	0.751	1.3036
hsa-miR-4790-5p	1.3	0.997	1.30391
hsa-miR-548al	1.511	1.157	1.30596
hsa-miR-190b	1.145	0.876	1.30708
hsa-miR-99a-3p	1.349	1.032	1.30717
hsa-miR-4289	0.855	0.654	1.30734
hsa-miR-96-3p	0.774	0.592	1.30743
hsa-miR-7-5p	2.32	1.769	1.31148
hsa-miR-217	0.973	0.741	1.31309
hsa-miR-3925-3p	1.266	0.963	1.31464
hsa-miR-4258	1.161	0.883	1.31484
hsa-miR-4759	0.998	0.759	1.31489
hsa-miR-3143	1.357	1.032	1.31492
hsa-miR-1269b	1.208	0.918	1.3159
hsa-miR-524-5p	1.393	1.056	1.31913
hsa-miR-4678	1.493	1.131	1.32007
hsa-miR-764	1.361	1.029	1.32264
hsa-miR-548ae	1.148	0.867	1.32411
hsa-miR-4714-5p	0.964	0.727	1.326
hsa-miR-518f-3p	1.165	0.878	1.32688
hsa-miR-619	1.139	0.858	1.32751
hsa-miR-4743-3p	0.878	0.661	1.32829
hsa-miR-1911-3p	0.647	0.487	1.32854
hsa-miR-1301	0.733	0.551	1.33031
hsa-miR-6723-5p	1.401	1.052	1.33175
hsa-miR-30c-1-3p	0.914	0.684	1.33626
hsa-miR-1245b-5p	1.149	0.857	1.34072
hsa-miR-4274	1.123	0.837	1.3417
hsa-miR-195-5p	0.804	0.598	1.34448
hsa-miR-6503-3p	1.287	0.957	1.34483
hsa-miR-4269	1.433	1.065	1.34554
hsa-miR-4436a	1.021	0.758	1.34697
hsa-miR-634	1.182	0.875	1.35086
hsa-miR-766-5p	1.565	1.156	1.35381
hsa-miR-3121-3p	0.986	0.727	1.35626
hsa-miR-548ao-3p	1.411	1.04	1.35673
hsa-miR-769-5p	1.168	0.86	1.35814
hsa-miR-2681-3p	1.114	0.82	1.35854
hsa-miR-4273	0.841	0.619	1.35864
hsa-miR-519c-5p	0.814	0.597	1.36348
hsa-miR-4766-5p	1.356	0.993	1.36556
hsa-miR-3126-3p	1.224	0.896	1.36607
hsa-miR-365b-3p	1.587	1.159	1.36928
hsa-miR-4676-3p	1.43	1.044	1.36973
hsa-miR-25-5p	1.49	1.087	1.37075
hsa-miR-5197-5p	1.083	0.79	1.37089
hsa-miR-4633-5p	1.684	1.218	1.38259
hsa-miR-126-3p	1.695	1.223	1.38594
hsa-miR-361-3p	1.162	0.836	1.38995
hsa-miR-4536-5p	0.891	0.641	1.39002
hsa-miR-4693-5p	1.403	1.008	1.39187
hsa-miR-664b-5p	1.252	0.898	1.39421
hsa-miR-5002-5p	1.774	1.272	1.39465
hsa-miR-6075	1.36	0.975	1.39487
hsa-miR-4419a	1.614	1.157	1.39499
hsa-miR-4769-3p	1.401	1.004	1.39542
hsa-miR-4727-3p	1.495	1.071	1.39589
hsa-miR-3664-3p	1.364	0.974	1.40041
hsa-miR-4772-5p	1.531	1.093	1.40073
hsa-miR-570-3p	1.292	0.922	1.4013
hsa-miR-362-3p	1.208	0.862	1.40139
hsa-miR-5009-3p	1.261	0.899	1.40267
hsa-miR-646	1.043	0.742	1.40566
hsa-miR-422a	1.731	1.231	1.40617
hsa-miR-300	1.388	0.987	1.40628
hsa-miR-345-3p	1.263	0.895	1.41117
hsa-miR-652-3p	0.977	0.692	1.41185
hsa-miR-630	2.149	1.52	1.41382
hsa-miR-767-5p	1.478	1.045	1.41435
hsa-miR-21-5p	1.169	0.826	1.41525
[truncated: 50 more rows]

## Sheet: Positive controls
GeneID	normalized 3'UTR	normalized Empty Vector	ratio 3'UTR/empty vector	wellAnno
NA	0.245	1.122	0.21836	pos
NA	0.297	1.337	0.222139	pos
NA	0.263	1.179	0.22307	pos
NA	0.281	1.248	0.22516	pos
NA	0.269	1.155	0.2329	pos
NA	0.301	1.264	0.238133	pos
NA	0.197	0.823	0.239368	pos
NA	0.3	1.252	0.239617	pos
NA	0.262	1.082	0.242144	pos
NA	0.242	0.97	0.249485	pos
NA	0.244	0.974	0.250513	pos
NA	0.277	1.09	0.254128	pos
NA	0.238	0.934	0.254818	pos
NA	0.334	1.308	0.255352	pos
NA	0.278	1.087	0.25575	pos
NA	0.282	1.101	0.256131	pos
NA	0.296	1.152	0.256944	pos
NA	0.292	1.128	0.258865	pos
NA	0.261	0.998	0.261523	pos
NA	0.26	0.986	0.263692	pos
NA	0.292	1.103	0.264733	pos
NA	0.304	1.148	0.264808	pos
NA	0.229	0.864	0.265046	pos
NA	0.3	1.127	0.266193	pos
NA	0.3	1.127	0.266193	pos
NA	0.237	0.889	0.266592	pos
NA	0.34	1.238	0.274637	pos
NA	0.277	1.007	0.275074	pos
NA	0.326	1.179	0.276506	pos
NA	0.291	1.051	0.276879	pos
NA	0.258	0.925	0.278919	pos
NA	0.333	1.188	0.280303	pos
NA	0.266	0.944	0.28178	pos
NA	0.271	0.957	0.283177	pos
NA	0.298	1.05	0.28381	pos
NA	0.285	1.003	0.284148	pos
NA	0.298	1.047	0.284623	pos
NA	0.346	1.213	0.285243	pos
NA	0.326	1.132	0.287986	pos
NA	0.283	0.981	0.288481	pos
NA	0.304	1.048	0.290076	pos
NA	0.285	0.982	0.290224	pos
NA	0.345	1.183	0.291631	pos
NA	0.332	1.136	0.292254	pos
NA	0.325	1.105	0.294118	pos
NA	0.328	1.109	0.295762	pos
NA	0.34	1.143	0.297463	pos
NA	0.339	1.134	0.298942	pos
NA	0.257	0.859	0.299185	pos
NA	0.272	0.901	0.301887	pos
NA	0.319	1.049	0.304099	pos
NA	0.247	0.809	0.305315	pos
NA	0.304	0.993	0.306143	pos
NA	0.328	1.07	0.306542	pos
NA	0.338	1.097	0.308113	pos
NA	0.298	0.955	0.312042	pos
NA	0.328	1.051	0.312084	pos
NA	0.319	1.022	0.312133	pos
NA	0.318	1.012	0.314229	pos
NA	0.303	0.956	0.316946	pos
NA	0.419	1.315	0.318631	pos
NA	0.317	0.993	0.319235	pos
NA	0.315	0.986	0.319473	pos
NA	0.334	1.039	0.321463	pos
NA	0.315	0.976	0.322746	pos
NA	0.308	0.953	0.32319	pos
NA	0.419	1.296	0.323302	pos
NA	0.337	1.042	0.323417	pos
NA	0.334	1.032	0.323643	pos
NA	0.312	0.959	0.325339	pos
NA	0.412	1.261	0.326725	pos
NA	0.324	0.99	0.327273	pos
NA	0.303	0.924	0.327922	pos
NA	0.303	0.923	0.328277	pos
NA	0.302	0.912	0.33114	pos
NA	0.326	0.983	0.331638	pos
NA	0.343	1.016	0.337598	pos
NA	0.327	0.962	0.339917	pos
NA	0.377	1.101	0.342416	pos
NA	0.324	0.945	0.342857	pos
NA	0.327	0.946	0.345666	pos
NA	0.342	0.989	0.345804	pos
NA	0.5	1.43	0.34965	pos
NA	0.409	1.16	0.352586	pos
NA	0.416	1.171	0.355252	pos
NA	0.463	1.303	0.355334	pos
NA	0.418	1.173	0.356351	pos
NA	0.323	0.903	0.357697	pos
NA	0.342	0.95	0.36	pos
NA	0.407	1.13	0.360177	pos
NA	0.393	1.082	0.363216	pos
NA	0.499	1.372	0.363703	pos
NA	0.4	1.095	0.365297	pos
NA	0.323	0.883	0.365798	pos
NA	0.342	0.932	0.366953	pos
NA	0.375	1.016	0.369094	pos
NA	0.405	1.095	0.369863	pos
NA	0.415	1.103	0.376247	pos
NA	0.431	1.142	0.377408	pos
NA	0.474	1.255	0.377689	pos
NA	0.431	1.137	0.379068	pos
NA	0.429	1.125	0.381333	pos
NA	0.436	1.143	0.381452	pos
NA	0.414	1.083	0.382271	pos
NA	0.498	1.288	0.386646	pos
NA	0.499	1.29	0.386822	pos
NA	0.412	1.063	0.387582	pos
NA	0.404	1.041	0.388088	pos
NA	0.367	0.938	0.391258	pos
NA	0.488	1.245	0.391968	pos
NA	0.428	1.091	0.392301	pos
NA	0.421	1.067	0.394564	pos
NA	0.365	0.917	0.398037	pos
NA	0.391	0.978	0.399796	pos
NA	0.377	0.934	0.40364	pos
NA	0.364	0.898	0.405345	pos
NA	0.383	0.944	0.40572	pos
NA	0.399	0.983	0.4059	pos
NA	0.495	1.217	0.406738	pos
NA	0.515	1.266	0.406793	pos
NA	0.478	1.167	0.409597	pos
NA	0.363	0.879	0.412969	pos
NA	0.495	1.191	0.415617	pos
NA	0.38	0.913	0.41621	pos
NA	0.341	0.816	0.417892	pos
NA	0.356	0.849	0.419317	pos
NA	0.386	0.92	0.419565	pos
NA	0.419	0.986	0.424949	pos
NA	0.4	0.94	0.425532	pos
NA	0.58	1.358	0.427099	pos
NA	0.401	0.937	0.427962	pos
NA	0.511	1.177	0.434155	pos
NA	0.51	1.17	0.435897	pos
NA	0.508	1.126	0.451155	pos
NA	0.483	1.07	0.451402	pos
NA	0.529	1.169	0.452524	pos
NA	0.457	1.007	0.453823	pos
NA	0.459	1.009	0.454906	pos
NA	0.526	1.152	0.456597	pos
NA	0.578	1.263	0.457641	pos
NA	0.449	0.98	0.458163	pos
NA	0.578	1.261	0.458366	pos
NA	0.538	1.173	0.458653	pos
NA	0.491	1.068	0.459738	pos
NA	0.578	1.254	0.460925	pos
NA	0.558	1.199	0.465388	pos
NA	0.506	1.082	0.467652	pos
NA	0.4	0.854	0.468384	pos
NA	0.504	1.075	0.468837	pos
NA	0.472	1	0.472	pos
NA	0.476	1.007	0.472691	pos
NA	0.538	1.137	0.473175	pos
NA	0.448	0.945	0.474074	pos
NA	0.846	1.769	0.478236	pos
NA	0.491	1.022	0.480431	pos
NA	0.612	1.269	0.48227	pos
NA	0.578	1.195	0.483682	pos
NA	0.378	0.781	0.483995	pos
NA	0.592	1.218	0.486043	pos
NA	0.44	0.897	0.490524	pos
NA	0.504	1.027	0.49075	pos
NA	0.524	1.056	0.496212	pos
NA	0.577	1.154	0.5	pos
NA	0.603	1.199	0.502919	pos
NA	0.59	1.168	0.505137	pos
NA	0.475	0.94	0.505319	pos
NA	0.522	1.027	0.508277	pos
NA	0.585	1.145	0.510917	pos
NA	0.57	1.112	0.51259	pos
NA	0.486	0.938	0.518124	pos
NA	0.602	1.14	0.52807	pos
NA	0.439	0.828	0.530193	pos
NA	0.521	0.972	0.536008	pos
NA	0.535	0.997	0.53661	pos
NA	0.584	1.087	0.537259	pos
NA	0.551	1.025	0.537561	pos
NA	0.582	1.082	0.537893	pos
NA	0.66	1.221	0.540541	pos
NA	0.716	1.313	0.545316	pos
NA	0.601	1.099	0.546861	pos
NA	0.541	0.976	0.554303	pos
NA	0.469	0.842	0.557007	pos
NA	0.617	1.104	0.558877	pos
NA	0.746	1.333	0.55964	pos
NA	0.582	1.039	0.560154	pos
NA	0.62	1.106	0.560579	pos
NA	0.728	1.291	0.563904	pos
NA	0.737	1.306	0.564319	pos
NA	0.54	0.951	0.567823	pos
NA	0.517	0.908	0.569383	pos
NA	0.685	1.2	0.570833	pos
NA	0.546	0.955	0.571728	pos
NA	0.534	0.931	0.573577	pos
NA	0.659	1.146	0.575044	pos
NA	0.71	1.232	0.576299	pos
NA	0.565	0.977	0.578301	pos
NA	0.581	0.999	0.581582	pos
NA	0.701	1.203	0.58271	pos
NA	0.724	1.24	0.583871	pos
NA	0.658	1.125	0.584889	pos
NA	0.616	1.052	0.585551	pos
NA	0.564	0.963	0.58567	pos
NA	0.615	1.048	0.586832	pos
NA	0.598	1.015	0.589163	pos
NA	0.534	0.901	0.592675	pos
NA	0.533	0.892	0.597534	pos
NA	0.557	0.93	0.598925	pos
NA	0.658	1.097	0.599818	pos
NA	0.594	0.988	0.601215	pos
NA	0.722	1.198	0.602671	pos
NA	0.718	1.19	0.603361	pos
NA	0.517	0.85	0.608235	pos
NA	0.533	0.867	0.614764	pos
NA	0.684	1.105	0.619005	pos
NA	0.682	1.099	0.620564	pos
NA	0.555	0.886	0.626411	pos
NA	0.787	1.253	0.628093	pos
NA	0.593	0.933	0.635584	pos
NA	0.548	0.848	0.646226	pos
NA	0.916	1.405	0.651957	pos
NA	0.815	1.248	0.653045	pos
NA	0.825	1.228	0.671824	pos
NA	0.906	1.221	0.742015	pos
NA	1.169	0.928	1.2597	pos

## Sheet: Negative controls
GeneID	normalized 3'UTR	normalized Empty Vector	ratio 3'UTR/empty vector	wellAnno
NA	0.669	1.075	0.622326	neg
NA	0.637	0.985	0.646701	neg
NA	0.634	0.97	0.653608	neg
NA	0.615	0.937	0.65635	neg
NA	0.786	1.175	0.668936	neg
NA	0.842	1.205	0.698755	neg
NA	0.633	0.899	0.704116	neg
NA	0.866	1.221	0.709255	neg
NA	0.9	1.261	0.713719	neg
NA	0.813	1.134	0.716931	neg
NA	0.911	1.262	0.72187	neg
NA	0.887	1.221	0.726454	neg
NA	0.634	0.868	0.730415	neg
NA	0.948	1.284	0.738318	neg
NA	0.872	1.16	0.751724	neg
NA	0.916	1.204	0.760797	neg
NA	0.794	1.04	0.763462	neg
NA	0.853	1.112	0.767086	neg
NA	0.804	1.037	0.775313	neg
NA	0.83	1.07	0.775701	neg
NA	0.922	1.188	0.776094	neg
NA	0.763	0.983	0.776195	neg
NA	0.791	1.012	0.781621	neg
NA	0.761	0.969	0.785346	neg
NA	0.854	1.086	0.786372	neg
NA	0.929	1.175	0.790638	neg
NA	0.905	1.132	0.79947	neg
NA	0.874	1.089	0.802571	neg
NA	0.904	1.121	0.806423	neg
NA	0.794	0.982	0.808554	neg
NA	0.824	1.013	0.813425	neg
NA	0.822	1.009	0.814668	neg
NA	0.828	1.016	0.814961	neg
NA	0.932	1.136	0.820423	neg
NA	0.891	1.086	0.820442	neg
NA	0.902	1.098	0.821494	neg
NA	0.846	1.028	0.822957	neg
NA	0.922	1.12	0.823214	neg
NA	0.981	1.188	0.825758	neg
NA	0.927	1.122	0.826203	neg
NA	0.926	1.117	0.829006	neg
NA	0.781	0.939	0.831736	neg
NA	0.827	0.994	0.831992	neg
NA	0.915	1.099	0.832575	neg
NA	0.874	1.046	0.835564	neg
NA	0.76	0.905	0.839779	neg
NA	0.958	1.137	0.842568	neg
NA	0.911	1.08	0.843519	neg
NA	0.859	1.014	0.84714	neg
NA	0.901	1.056	0.85322	neg
NA	0.874	1.024	0.853516	neg
NA	0.91	1.066	0.853659	neg
NA	1.101	1.286	0.856143	neg
NA	0.871	1.015	0.858128	neg
NA	0.983	1.136	0.865317	neg
NA	0.947	1.079	0.877665	neg
NA	0.819	0.925	0.885405	neg
NA	1.074	1.206	0.890547	neg
NA	1.117	1.247	0.89575	neg
NA	0.997	1.107	0.900632	neg
NA	1.078	1.191	0.905122	neg
NA	1.016	1.118	0.908766	neg
NA	0.871	0.957	0.910136	neg
NA	0.943	1.031	0.914646	neg
NA	0.895	0.97	0.92268	neg
NA	1.016	1.098	0.925319	neg
NA	0.901	0.973	0.926002	neg
NA	0.81	0.873	0.927835	neg
NA	0.88	0.944	0.932203	neg
NA	0.98	1.051	0.932445	neg
NA	0.971	1.04	0.933654	neg
NA	0.95	1.015	0.935961	neg
NA	1.126	1.202	0.936772	neg
NA	1.047	1.112	0.941547	neg
NA	0.907	0.963	0.941848	neg
NA	0.91	0.965	0.943005	neg
NA	0.88	0.932	0.944206	neg
NA	0.77	0.814	0.945946	neg
NA	0.962	1.015	0.947783	neg
NA	0.839	0.881	0.952327	neg
NA	0.878	0.921	0.953312	neg
NA	0.936	0.981	0.954128	neg
NA	0.875	0.917	0.954198	neg
NA	0.949	0.992	0.956653	neg
NA	0.971	1.011	0.960435	neg
NA	1.04	1.082	0.961183	neg
NA	0.925	0.96	0.963542	neg
NA	0.976	1.008	0.968254	neg
NA	0.957	0.987	0.969605	neg
NA	0.969	0.999	0.96997	neg
NA	0.748	0.768	0.973958	neg
NA	0.913	0.937	0.974386	neg
NA	1.1	1.128	0.975177	neg
NA	0.836	0.857	0.975496	neg
NA	0.952	0.975	0.97641	neg
NA	0.816	0.831	0.981949	neg
NA	0.85	0.863	0.984936	neg
NA	0.943	0.957	0.985371	neg
NA	0.966	0.978	0.98773	neg
NA	0.942	0.953	0.988458	neg
NA	1.045	1.055	0.990521	neg
NA	0.985	0.99	0.994949	neg
NA	1.011	1.016	0.995079	neg
NA	0.868	0.872	0.995413	neg
NA	1.235	1.236	0.999191	neg
NA	0.93	0.929	1.00108	neg
NA	0.912	0.909	1.0033	neg
NA	0.983	0.979	1.00409	neg
NA	1.3	1.288	1.00932	neg
NA	1.055	1.044	1.01054	neg
NA	1.143	1.122	1.01872	neg
NA	1.07	1.05	1.01905	neg
NA	0.94	0.92	1.02174	neg
NA	0.835	0.816	1.02328	neg
NA	1.062	1.035	1.02609	neg
NA	0.936	0.911	1.02744	neg
NA	0.984	0.957	1.02821	neg
NA	1.045	1.014	1.03057	neg
NA	0.92	0.891	1.03255	neg
NA	1.043	1.006	1.03678	neg
NA	0.939	0.905	1.03757	neg
NA	0.962	0.919	1.04679	neg
NA	1.051	1.001	1.04995	neg
NA	0.907	0.862	1.0522	neg
NA	0.888	0.839	1.0584	neg
NA	1.205	1.134	1.06261	neg
NA	0.99	0.931	1.06337	neg
NA	0.998	0.938	1.06397	neg
NA	0.952	0.893	1.06607	neg
NA	0.935	0.876	1.06735	neg
NA	0.965	0.903	1.06866	neg
NA	1.039	0.97	1.07113	neg
NA	0.939	0.874	1.07437	neg
NA	1.015	0.944	1.07521	neg
NA	1.039	0.966	1.07557	neg
NA	0.939	0.868	1.0818	neg
NA	0.975	0.901	1.08213	neg
NA	1.057	0.974	1.08522	neg
NA	1.181	1.084	1.08948	neg
NA	0.938	0.86	1.0907	neg
NA	0.984	0.902	1.09091	neg
NA	0.974	0.891	1.09315	neg
NA	1.007	0.914	1.10175	neg
NA	1.081	0.981	1.10194	neg
NA	1.076	0.973	1.10586	neg
NA	0.997	0.898	1.11024	neg
NA	1.095	0.986	1.11055	neg
NA	1.092	0.981	1.11315	neg
NA	1.099	0.986	1.1146	neg
NA	1.088	0.976	1.11475	neg
NA	1.043	0.935	1.11551	neg
NA	1.02	0.913	1.1172	neg
NA	1.037	0.926	1.11987	neg
NA	1.099	0.98	1.12143	neg
NA	1.275	1.135	1.12335	neg
NA	1.135	1.01	1.12376	neg
NA	1.042	0.925	1.12649	neg
NA	1.013	0.899	1.12681	neg
NA	1.012	0.897	1.12821	neg
NA	1.18	1.043	1.13135	neg
NA	1.274	1.126	1.13144	neg
NA	0.971	0.857	1.13302	neg
NA	1.034	0.909	1.13751	neg
NA	1.031	0.905	1.13923	neg
NA	0.873	0.763	1.14417	neg
NA	0.934	0.813	1.14883	neg
NA	1.116	0.968	1.15289	neg
NA	1.03	0.892	1.15471	neg
NA	1.012	0.875	1.15657	neg
NA	1.056	0.906	1.16556	neg
NA	1.034	0.885	1.16836	neg
NA	1.159	0.991	1.16953	neg
NA	1.03	0.876	1.1758	neg
NA	1.113	0.945	1.17778	neg
NA	1.087	0.922	1.17896	neg
NA	1.116	0.944	1.1822	neg
NA	1.08	0.912	1.18421	neg
NA	0.934	0.787	1.18679	neg
NA	1.171	0.985	1.18883	neg
NA	1.191	1.001	1.18981	neg
NA	0.959	0.806	1.18983	neg
NA	0.983	0.825	1.19152	neg
NA	1.179	0.989	1.19211	neg
NA	1.111	0.929	1.19591	neg
NA	1.025	0.857	1.19603	neg
NA	1.264	1.056	1.19697	neg
NA	1.17	0.974	1.20123	neg
NA	0.994	0.822	1.20925	neg
NA	1.19	0.981	1.21305	neg
NA	0.994	0.816	1.21814	neg
NA	1.105	0.901	1.22642	neg
NA	1.234	1.005	1.22786	neg
NA	1.169	0.951	1.22923	neg
NA	1.388	1.125	1.23378	neg
NA	1.177	0.952	1.23634	neg
NA	1.188	0.96	1.2375	neg
NA	1.234	0.996	1.23896	neg
NA	1.084	0.872	1.24312	neg
NA	1.028	0.826	1.24455	neg
NA	1.096	0.879	1.24687	neg
NA	1.083	0.86	1.2593	neg
NA	1.157	0.915	1.26448	neg
NA	1.163	0.913	1.27382	neg
NA	1.149	0.9	1.27667	neg
NA	1.019	0.79	1.28987	neg
NA	1.104	0.846	1.30496	neg
NA	1.146	0.878	1.30524	neg
NA	1.245	0.949	1.31191	neg
NA	1.006	0.766	1.31332	neg
NA	1.242	0.938	1.32409	neg
NA	1.048	0.791	1.32491	neg
NA	1.103	0.832	1.32572	neg
NA	1.118	0.843	1.32622	neg
NA	1.11	0.831	1.33574	neg
NA	1.201	0.894	1.3434	neg
NA	1.118	0.811	1.37855	neg
NA	1.381	0.985	1.40203	neg
NA	1.122	0.782	1.43478	neg
NA	1.109	0.764	1.45157	neg
NA	1.102	0.758	1.45383	neg
NA	1.32	0.896	1.47321	neg
NA	1.196	0.811	1.47472	neg
NA	1.144	0.693	1.65079	neg
NA	1.302	0.783	1.66284	neg
