# Supplementary material for: Dual regulatory role of hsa-miR-122b-5p in chikungunya virus infection via interaction with CHIKV 3′-UTR and HDAC4 modulation
Source: J Virol. 2025 Sep 16;99(10):e02118-24. doi: 10.1128/jvi.02118-24 (PMC12548407; doi:10.1128/jvi.02118-24)
Supplement: Data Set S2 — Detailed data of transcriptome sequencing of different libraries such as 24 hpi, 36 hpi, 42 hpi, and AntagomiR-122b. [file jvi.02118-24-s0002.xlsx]

## Sheet: Sheet1
Supplementary Data 2: Detailed data of transcriptome sequencing of different libraries such as 24hpi, 36hpi, 42hpi and AntagomiR-122b.
gene_id	gene_short_name	C_FPKM	A_FPKM	I24_FPKM	I36_FPKM	I42_FPKM
XLOC_052301	MT-TC,MT-TY	0	8776.31	0	0	0
XLOC_052292	MT-TH	0	5427.74	0	0	0
XLOC_052275	MT-TV	0	4313.43	0	0	0
XLOC_052298	MT-TQ	0	3828.25	0	0	0
XLOC_018052	MIR631	0	3663.77	0	0	0
XLOC_022381	RNU6-1178P	0	309.018	0	0	301.651
XLOC_042748	RNY4P10	0	156.892	0	0	0
XLOC_016938	RNU5A-1	0	98.3347	0	0	0
XLOC_016940	RNU5B-1	0	66.3522	0	0	103.079
XLOC_044622	ARMC2-AS1	0	47.5555	0	0	0
XLOC_031945	RF00019	0	43.5004	0	0	0
XLOC_024570	RNA5SP462	0	39.3007	0	0	0
XLOC_004809	RNA5SP18	0	38.9126	0	0	0
XLOC_024082	RNU2-27P	0	23.0184	16.4734	0	0
XLOC_012791	RNU4-2	0	22.4281	15.6917	18.5868	18.8435
XLOC_037077	AC069257.2	0	13.9293	0	0	0
XLOC_036544	SNORA7B	0	10.5668	0	0	0
XLOC_003153	TMSB4XP1	0	10.3418	0	0	0
XLOC_034387	RPL39P18	0	10.1664	0	0	0
XLOC_020365	AC040162.2	0	6.95549	0	0	0
XLOC_011433	AC069503.3	0	6.71702	0	0	0
XLOC_038684	OCIAD1-AS1	0	6.66971	0	3.41115	2.53738
XLOC_000781	AC099677.1	0	6.38967	0	0	0
XLOC_022259	AC015922.2	0	5.31695	2.14356	0	0
XLOC_022501	AC127024.7	0	5.2317	13.4009	21.3596	6.92093
XLOC_006242	AC067747.1	0	4.89215	0	0	0
XLOC_054221	ALG13-AS1	0	4.67251	0	0	0
XLOC_036866	RNU1-70P	0	4.44786	0	0	0
XLOC_001414	RF00003	0	4.19641	0	0	0
XLOC_043677	AL513210.1	0	4.15303	0	0	1.9126
XLOC_043855	RN7SL128P	0	4.12254	0	0	1.46383
XLOC_032444	RF01241	0	4.09483	0	0	0
XLOC_043686	AL596442.1	0	4.08485	3.09173	1.33525	2.24895
XLOC_051764	MT1P1	0	3.96515	0	0	0
XLOC_022043	SNORD91A	0	3.30392	0	0	0
XLOC_052877	RF02122	0	3.24863	0	0	0
XLOC_004473	RF00017	0	2.90759	0	0	1.21391
XLOC_049610	AC023194.3	0	2.89039	0	1.83561	2.26836
XLOC_003927	RNVU1-1	0	2.81231	0	0	4.90459
XLOC_009548	AP003096.1	0	2.70971	0.548816	1.31048	2.0146
XLOC_037603	AC096720.1	0	2.66267	0	0	0
XLOC_034145	CENPM	0	2.6384	0	1.03406	0.601703
XLOC_008920	AC080023.2	0	2.63097	0	0	0
XLOC_011753	AC115676.1	0	2.62677	0	1.15282	0.961456
XLOC_014619	AL109628.1	0	2.60553	0	0	0
XLOC_008213	RPS28P7	0	2.53242	2.43884	5.11521	0
XLOC_000054	AL645728.2	0	2.51546	0	0	0
XLOC_052093	RN7SL328P	0	2.42871	0	0	0
XLOC_049757	SUMO2P19	0	2.41477	0	1.32854	0
XLOC_040753	RANBP17	0	2.38025	1.01388	2.14152	1.52669
XLOC_001431	HIST2H2AA4	0	2.36563	0.475877	0	0.599136
XLOC_012189	KRT8	0	2.34634	0	0.586975	0
XLOC_006805	SRP9P1	0	2.23412	0	1.75177	3.9215
XLOC_000763	TXNDC12-AS1	0	2.22711	0	0	0
XLOC_018392	FAM173A	0	2.22364	0.322867	0	3.09485
XLOC_004731	AC092809.3	0	2.12433	0	4.54138	0
XLOC_016663	SUMO2P15	0	2.12041	0	0	0
XLOC_039634	RF00017	0	2.11759	0	1.77183	0
XLOC_041981	AC091925.2	0	2.07581	0	0	0
XLOC_006276	AL158211.2	0	2.06384	1.03314	0	0
XLOC_048653	RN7SL396P	0	2.05799	0	0	1.31553
XLOC_024982	AC008737.1	0	2.05497	0	0	1.16364
XLOC_029815	LSP1P4	0	2.0462	0.588233	0	0.381956
XLOC_003963	RN7SL600P	0	2.02852	1.06584	0	0
XLOC_000469	RF00017	0	1.97345	0	0	0
XLOC_026089	AC010336.2	0	1.9685	0	0.527075	2.08664
XLOC_050295	RPL36AP33	0	1.9629	0	0	0
XLOC_009607	AP002761.1	0	1.96104	0	0	0
XLOC_034336	AC091492.1	0	1.92574	1.47	1.26646	1.97328
XLOC_032302	AC018692.2	0	1.92026	0	0	0
XLOC_045015	Z94721.1	0	1.90244	0	0	0
XLOC_049767	BAALC-AS2	0	1.89326	1.25812	2.09829	2.01508
XLOC_036452	RN7SL172P	0	1.86766	1.15014	0	0
XLOC_032799	BACH1-AS1	0	1.86108	0	0	0
XLOC_019766	UBL5P4	0	1.84941	0	0	0
XLOC_013585	DCUN1D2-AS	0	1.84549	0	0.973105	1.19444
XLOC_000488	AL136115.1	0	1.84105	0	0.531279	0
XLOC_007534	AL136126.1	0	1.82531	0	0	0.959509
XLOC_027784	RN7SL113P	0	1.75612	0	0	0
XLOC_042113	AC068657.1	0	1.75154	0	0	0
XLOC_004431	RPL22P24	0	1.73951	0.791254	0.810601	1.1832
XLOC_042025	RPL29P14	0	1.67656	0	0	0
XLOC_019764	COX6CP1	0	1.66932	0	0	0
XLOC_052054	ODF2-AS1	0	1.6574	2.02536	0	0
XLOC_037732	AC124016.1	0	1.65324	0	0	1.84359
XLOC_005535	AL450311.2	0	1.65038	0	0	0
XLOC_010006	AP000892.2	0	1.64517	0	1.31329	0
XLOC_031588	AL031665.2	0	1.64347	0	0	0
XLOC_031251	RN7SKP271	0	1.62512	0	0	1.18601
XLOC_017442	AC011767.1	0	1.6179	0	0.718757	0.174887
XLOC_031854	MLLT10P1	0	1.61535	0	0	1.43516
XLOC_029993	AC108463.1	0	1.60859	0	2.2984	0.906015
XLOC_009166	AC018410.2	0	1.60482	0	0.442019	0
XLOC_015285	RN7SL634P	0	1.5777	0	0	0
XLOC_001032	AC099063.1	0	1.56316	1.60559	1.13554	1.00402
XLOC_015045	AL049872.1	0	1.55944	0	0	0
XLOC_019604	SNHG19	0	1.55573	3.69887	5.49544	3.69764
XLOC_034643	U73169.1	0	1.52885	1.00742	0	0.915292
XLOC_002390	LYST-AS1	0	1.52076	0	0.600907	0
XLOC_034139	Z83840.1	0	1.51821	0	0.767136	0.517201
XLOC_032189	AL354836.1	0	1.51423	2.61163	1.33949	1.54804
XLOC_038713	AC110792.3	0	1.51003	0	0	0
XLOC_002663	AL359881.1	0	1.48908	0	0	0
XLOC_042677	RN7SL353P	0	1.48843	0	0	0
XLOC_013226	AL359880.1	0	1.48311	0	0	0
XLOC_035634	RN7SL73P	0	1.47336	0	0	0
XLOC_013665	ZDHHC20-IT1	0	1.45494	0	0	0.638628
XLOC_053370	IDSP1	0	1.43607	0	0	0
XLOC_047026	RF00017	0	1.43476	0	0	0
XLOC_043502	RF02143	0	1.40522	0	0	0
XLOC_027212	AC080162.1	0	1.38347	0	1.05355	1.05791
XLOC_042722	EHMT2-AS1	0	1.37889	0	0.238837	0
XLOC_007025	AL157788.1	0	1.37852	0	0	0
XLOC_018730	AC008870.2	0	1.37771	1.29677	1.59923	0.512506
XLOC_025523	AC008745.1	0	1.36915	0	0	0
XLOC_036813	AC108738.1	0	1.36534	0	0	0
XLOC_030882	AC112721.1	0	1.36155	0	0.817909	0.545486
XLOC_024104	AP001120.2	0	1.35279	0	0	0
XLOC_041091	LINC02100	0	1.35025	0	0	1.925
XLOC_042033	RPS20P4	0	1.34723	0.768809	0	0
XLOC_044056	LTB	0	1.33058	0.35204	0.166909	0
XLOC_019800	AC138932.5	0	1.31386	0.600743	0.57533	0
XLOC_022939	SUMO2P17	0	1.30596	0	0	0.318624
XLOC_044937	AL355297.3	0	1.30513	0.941804	0	1.25447
XLOC_031824	AL121772.3	0	1.29846	0.294255	1.25552	1.29499
XLOC_027228	AC007249.1	0	1.27968	0	1.88284	0
XLOC_050658	MTND4LP7,MTND4P15	0	1.2716	0	0	0.420718
XLOC_024899	AC005546.1	0	1.26595	0	0	0
XLOC_020745	AC004771.3	0	1.26355	0	1.14631	0.472419
XLOC_018855	AC135050.3	0	1.26232	0.904988	0	0.840364
XLOC_048588	LINC01181	0	1.26074	0.431952	1.75744	0.352411
XLOC_019471	AC092720.1	0	1.25013	0	1.0186	0.570261
XLOC_004061	RN7SL431P	0	1.24955	0	0	1.04772
XLOC_033120	RN7SL168P	0	1.24871	0	0	0
XLOC_022454	AC010761.2	0	1.24692	0.82859	1.20328	5.85943
XLOC_016100	AL118558.2	0	1.2393	0	0	0
XLOC_002623	AL513320.1	0	1.22991	0	0.624531	0.457377
XLOC_031874	RSL24D1P6	0	1.22961	0	0	0
XLOC_018750	SCML2P2	0	1.22592	0.512132	0.412697	0.365003
XLOC_028954	RN7SL32P	0	1.22294	0	3.13285	0
XLOC_028525	AC010680.3	0	1.21867	1.31659	0.489699	0.783353
XLOC_036379	NECTIN3-AS1	0	1.21551	0	0	0.910094
XLOC_053096	AL589880.1	0	1.204	0	0	0
XLOC_038417	CR545473.1	0	1.20379	0	0	0
XLOC_052309	AL732314.6	0	1.19856	0	0	0
XLOC_036925	AC090425.2	0	1.19737	0.672216	0.962297	0.432823
XLOC_018777	CDC37P2	0	1.18774	0	0.360046	0.233805
XLOC_026217	AC020916.2	0	1.17783	0	0	0.756248
XLOC_041365	ISCA1P1	0	1.17745	0	0.764461	0
XLOC_002556	AL669831.4	0	1.17602	10.2507	0.22988	0.334383
XLOC_035356	AC104411.1	0	1.17094	0	0	0
XLOC_004547	LINC01136	0	1.16266	0	0	1.78901
XLOC_025254	ETV2	0	1.16106	0	0	0
XLOC_029380	AC007684.1	0	1.15888	0	0	0
XLOC_035727	AC022382.1	0	1.15194	0	0	0
XLOC_018044	RPL36AP45	0	1.14945	0	0	0
XLOC_035905	RPL29P11	0	1.14767	0	0	1.39748
XLOC_043904	HIST1H1D	0	1.14423	0	0	0
XLOC_025435	AC006213.5	0	1.1439	2.33962	1.99268	0
XLOC_054155	AL035427.1	0	1.14192	1.81351	0.815543	0.590379
XLOC_027742	AC005034.5	0	1.1403	2.1631	1.60592	0
XLOC_014901	AC005225.3	0	1.13433	0.521426	0	0
XLOC_005709	AC063965.1	0	1.13154	0.799034	0	0.553113
XLOC_028907	RN7SL834P	0	1.12897	0	0	0
XLOC_006019	HMX3	0	1.12669	0	0.246	0.561858
XLOC_024374	AC090246.1	0	1.12046	0	0	0
XLOC_035309	ERICH6-AS1	0	1.12041	0	1.79632	0
XLOC_031640	AL121890.5	0	1.11891	0	0	1.72046
XLOC_019536	Z97986.1	0	1.11761	1.91327	0	2.93263
XLOC_031376	AL031055.1	0	1.11383	0.599725	0	0.488467
XLOC_004229	AL831711.1	0	1.11329	0	0	0.512467
XLOC_024327	RN7SKP26	0	1.11093	0	0	0
XLOC_029474	AC008280.2	0	1.10888	0	0	0
XLOC_022500	RN7SL316P	0	1.10621	0	2.45835	1.59086
XLOC_042672	PTMAP1	0	1.0995	0	0	0
XLOC_039499	AC079766.1	0	1.09643	0	0	0
XLOC_008129	AP000763.1	0	1.09381	0	0	0
XLOC_048822	AC234917.2	0	1.0893	0	0	0.373093
XLOC_018575	AC007014.2	0	1.08037	0.883337	0	0.5829
XLOC_033692	CHKB-DT	0	1.07782	0.62525	1.59059	0.733418
XLOC_026889	AC011495.3	0	1.07484	0	0	0
XLOC_018827	AC106782.5	0	1.07448	0	0	0
XLOC_022538	MYO1D	0	1.06754	0.189357	0.433659	0
XLOC_017758	AC012170.3	0	1.06072	1.3619	0	0
XLOC_010560	AC023050.1	0	1.06016	0	0	0
XLOC_001721	AL596325.2	0	1.04734	0	0	0.531
XLOC_024767	AC092316.1	0	1.03404	0	0	1.72946
XLOC_021865	AC005837.3	0	1.03184	0	1.04267	0
XLOC_026606	GGN	0	1.02742	0	0.11648	0.182738
XLOC_000151	AL357140.2	0	1.02408	0	0	0.557874
XLOC_037890	RN7SL275P	0	1.01623	0	0	0
XLOC_000501	TSSK3	0	1.00327	0.373589	0	0
XLOC_046507	ELFN1-AS1	0	1.0029	0	0.407414	0.467291
XLOC_014960	AC007954.1	0	1.00229	0	0	0
XLOC_036529	RPS15AP16	0	1.0007	0	0.883886	0
XLOC_044398	AL365226.1	0	0.999119	0	0	0
XLOC_010729	AC087884.1	0	0.9978	0	0	1.51295
XLOC_052061	RF00017	0	0.995141	0	0	0
XLOC_025921	PLPPR3	0	0.991665	1.36532	1.31783	0
XLOC_033977	AC004832.4	0	0.984843	0	2.40651	1.77112
XLOC_007861	RN7SL23P	0	0.983412	0	0	3.78673
XLOC_009557	IFITM9P	0	0.983162	0	0	0
XLOC_048659	AC104958.2	0	0.980639	0.629507	0.231999	0
XLOC_048842	GPT	0	0.979943	0	0.314866	0
XLOC_000397	CNKSR1	0	0.973775	0.143619	0	0.514241
XLOC_045661	PMS2P6	0	0.968934	0	0.350666	0
XLOC_042575	HIST1H2BO	0	0.968074	0	0	0
XLOC_018453	AC009065.8	0	0.963994	0.306546	0.680737	1.72258
XLOC_033593	AC254562.3	0	0.963334	0	0	0
XLOC_027743	AC005034.2	0	0.958967	0	0	0
XLOC_023782	SNHG22	0	0.956474	0	0	0.580963
XLOC_023037	AC005962.1	0	0.955807	0	0.657465	0.24767
XLOC_006937	RPS15AP29	0	0.95398	0	0.690377	0
XLOC_001333	AC239859.2	0	0.949735	0	0	0
XLOC_051050	AL772161.1	0	0.943031	0	0	0
XLOC_036306	AC110491.3	0	0.942377	0.978726	0	0
XLOC_027954	AC018690.1	0	0.938697	1.11299	0.972298	0.358573
XLOC_001349	AC246785.2	0	0.938228	0.546644	0	0
XLOC_020021	AC093249.4	0	0.93354	0	0	0
XLOC_054857	AC006157.1	0	0.930621	0	2.30559	0
XLOC_012557	AC018475.1	0	0.926932	0	0	0
XLOC_037167	COX6B1P5	0	0.926073	0	0	0
XLOC_002700	AL590639.1	0	0.92453	0	0	0
XLOC_019637	PRSS22	0	0.923438	1.67016	0.603693	0.689231
XLOC_036036	ARIH2OS	0	0.922021	0.244628	1.44995	1.40395
XLOC_031926	RPL36P4	0	0.92121	0	0	0
XLOC_032445	HMGN1P2	0	0.920558	0	0	0
XLOC_039817	C8orf59P2	0	0.917953	0	0	0
XLOC_035756	MTCO1P5	0	0.917761	0	0	0
XLOC_007922	CATSPERZ,KCNK4,KCNK4-TEX40	0	0.913527	0	0.284601	0
XLOC_010157	AP000920.1	0	0.909699	0	0	0
XLOC_020036	AC135048.3	0	0.905499	0	0	0
XLOC_001130	AC104506.1	0	0.902769	2.4433	0	0.781801
XLOC_037568	AC108517.1	0	0.897723	0	0	0
XLOC_009161	AC090589.2	0	0.895815	0	0	0
XLOC_002032	RPL34P6	0	0.893685	0	0	0
XLOC_050275	AL353662.1	0	0.891574	0	0	0
XLOC_034471	PRADC1P1	0	0.890465	1.00424	0.475047	0
XLOC_015620	AL139099.2	0	0.885996	0	0	0
XLOC_011377	AC131238.1	0	0.884033	0	0	0
XLOC_033130	AC000078.1	0	0.883106	0	1.03848	0.358031
XLOC_019391	AC092718.5	0	0.875267	0	0	0
XLOC_021225	AC004223.3	0	0.871275	0	0	0
XLOC_007936	AP001462.1	0	0.87078	0.715893	1.38231	1.50488
XLOC_015641	RN7SL452P	0	0.866761	0	0	0
XLOC_008601	AP000866.3	0	0.865253	0	0	0.708343
XLOC_023061	AC099850.3	0	0.861813	4.67435	1.25064	0
XLOC_000370	AL445471.1	0	0.858805	0.525618	1.0762	0.329614
XLOC_042570	HIST1H2AI	0	0.855617	0	0	0
XLOC_012146	AC107031.1	0	0.853908	0	0	0
XLOC_043251	RPL23AP50	0	0.852542	0	0	0
XLOC_024426	AC104365.3	0	0.850718	1.49607	0.679462	0.682837
XLOC_001359	AC241585.1	0	0.849898	0	0	0
XLOC_003738	MRPL53P1	0	0.849261	0	1.05765	0
XLOC_018188	AC021739.3	0	0.846103	0	0	0
XLOC_027375	AC104695.3	0	0.845391	0	0	0
XLOC_018568	AC027277.1	0	0.843358	0	0	0
XLOC_025084	VN1R81P	0	0.840749	0	0.974417	2.7818
XLOC_026144	AC011511.3	0	0.838285	0.895848	0.889167	1.18622
XLOC_033951	AL021393.1	0	0.837655	0	0	0.465355
XLOC_042886	PTK7	0	0.836267	0.87152	0.39281	0.970034
XLOC_021829	AC011933.1	0	0.835878	0	1.09814	0
XLOC_034329	AC022001.3	0	0.833227	0	0.788531	0.371879
XLOC_026162	AC011442.1	0	0.830607	0	0	0
XLOC_013776	AL138999.1	0	0.826465	0	0.519692	0
XLOC_021671	AC018628.2,RF00019	0	0.824869	0.170372	0.578121	0.502626
XLOC_004866	AL732292.2	0	0.824241	0	0	0
XLOC_040752	GABRP	0	0.823024	0	0	0
XLOC_041935	PSD2-AS1	0	0.820256	0	0	0
XLOC_019964	AC133550.2	0	0.818144	0.418794	0.819831	0.386836
XLOC_024073	AP001793.1	0	0.817639	0.726738	0.692865	0.274081
XLOC_019139	AC009090.1	0	0.814415	0.974882	0	0.86203
XLOC_038482	RF00017	0	0.812018	2.39763	0	0
XLOC_018129	AC068870.2	0	0.810153	0.727449	0	0.919654
XLOC_031233	AL109923.1	0	0.808596	0	0	0.871044
XLOC_020675	AC130343.2	0	0.802987	0	0	0
XLOC_021037	RPL21P120	0	0.801474	0	0	0
XLOC_030016	AC016683.1	0	0.801121	0	1.0038	1.06718
XLOC_044232	RPL24P4	0	0.800427	0	0	0
XLOC_014691	AL358334.3	0	0.798799	0	0	0.790005
XLOC_011901	AC009509.3	0	0.798727	0	0	0
XLOC_002191	LINC01740	0	0.797853	0	0.911487	0
XLOC_017055	AC105020.5	0	0.795578	0.858254	0.547115	0
XLOC_038993	AC034154.1	0	0.794838	0	0	0
XLOC_037125	-	0	0.791521	2.22344	5.17729	0.991172
XLOC_026019	AC011498.1	0	0.787569	1.82922	1.75496	3.64358
XLOC_025482	DM1-AS	0	0.787489	0	0	0
XLOC_018501	AC004232.3	0	0.786673	0	0	0
XLOC_015790	AL359232.1	0	0.784152	0	0	0
XLOC_043159	RN7SL336P	0	0.784015	0	0	0
XLOC_019923	HMGN2P3	0	0.783438	0	0	0
XLOC_051252	AL161909.2	0	0.782889	0	0	0
XLOC_014338	AL161747.1	0	0.782429	0	0	0
XLOC_036304	MTRNR2L12	0	0.781231	0.549343	0.199677	0
XLOC_032364	AL109761.1	0	0.779791	0	0	0
XLOC_009683	AP002812.4	0	0.77935	0	0	1.10536
XLOC_034032	AL008635.1	0	0.777381	0	0	0.98584
XLOC_023730	AC087683.2	0	0.776485	1.5719	1.35655	0.983778
XLOC_014724	AL365295.1	0	0.776348	0	0	0
XLOC_004600	IL10	0	0.774656	0	0.544209	0
XLOC_022074	AC027796.2	0	0.771496	0	0.939093	0
XLOC_013660	SKA3	0	0.771234	0.743445	0.121596	0
XLOC_018469	AC141586.5	0	0.77118	0.126278	0.340524	0.125063
XLOC_049258	AC067817.2	0	0.771163	1.65301	1.8284	0
XLOC_010629	RN7SL246P	0	0.768922	0	0	0
XLOC_004717	AL592148.1	0	0.766079	0	0	0
XLOC_004642	RPL21P28	0	0.765577	0	0	0
XLOC_002589	FNDC10	0	0.763486	0.282339	0.890376	2.26691
XLOC_031601	AL117335.1	0	0.763142	0.941811	0.476731	0.26265
XLOC_033576	AL008582.1	0	0.760642	0	0	0
XLOC_009168	AC018410.1	0	0.759464	0	0	0.605881
XLOC_051107	C8G	0	0.75911	0	0.609012	0.747625
XLOC_016651	PHGR1	0	0.758806	0	0	0
XLOC_000758	TSEN15P2	0	0.758453	0	0	0
XLOC_017901	GAPDHP61	0	0.758318	0	0	0
XLOC_010986	AC025423.1	0	0.756217	0	0	0
XLOC_041413	AC138866.2	0	0.749277	0	0	0
XLOC_030964	AL121899.1	0	0.746565	0	0	0.603589
XLOC_038414	RN7SL589P	0	0.74651	0	0	0
XLOC_043895	HIST1H2AB	0	0.746238	0	0	0
XLOC_022304	AC087164.1	0	0.739461	0	0.357039	0.317705
XLOC_018484	AC004233.3	0	0.734191	0.75948	1.27272	2.7525
XLOC_017147	AC105339.3	0	0.733973	0.475557	0.798953	0.529897
XLOC_043401	ARG1	0	0.733716	0	0	0
XLOC_033302	AP000344.1	0	0.733709	0	0	0
XLOC_026394	VN1R83P	0	0.733403	2.53536	0.871513	2.79812
XLOC_033038	RPL18AP2	0	0.732177	0	0	0.62076
XLOC_020155	AC092368.3	0	0.730099	0.138388	0.132794	0.332604
XLOC_000564	FTH1P1	0	0.727061	0	0	0
XLOC_022495	AC011840.4	0	0.725809	0	0	0
XLOC_026313	AC010319.3	0	0.721242	0	0.626649	0
XLOC_053264	RPL21P133	0	0.7202	0.765374	0	0
XLOC_015799	COX7A2P1	0	0.720151	0	0	0
XLOC_020215	AC007333.2	0	0.719431	0	1.67873	0
XLOC_010812	MUCL1	0	0.718196	0	0	0
XLOC_006672	DUSP13	0	0.717645	2.50787	1.97203	5.3693
XLOC_045245	RPS2P32	0	0.715101	0.801539	0.277726	0
XLOC_030347	AC009495.1	0	0.715015	0	0	0
XLOC_016767	AC084757.1	0	0.712832	0	0.445072	0
XLOC_050942	AL445222.1	0	0.711311	0	0.487176	0
XLOC_013829	CYCSP34	0	0.71075	0	1.15592	0
XLOC_042420	GFOD1-AS1	0	0.70935	3.36006	0	0
XLOC_033982	GAL3ST1	0	0.708284	0	0.12235	0.227003
XLOC_000149	AL357140.1	0	0.708243	0.531648	0	0
XLOC_008133	PLEKHB1	0	0.705991	0	0	0
XLOC_032981	AATBC	0	0.703748	0.110189	0.274472	0.0434023
XLOC_006564	MRPL35P2	0	0.700844	1.25017	0.448632	0
XLOC_030588	ALS2CR12	0	0.699693	0.260689	0	0
XLOC_041960	AC244517.4	0	0.699532	0.773846	0.51208	0.383447
XLOC_042063	RPLP1P6	0	0.697786	0	0	0.658467
XLOC_037075	ZDHHC19	0	0.697642	0	0	0
XLOC_045376	AC004987.2	0	0.69707	0	0.466531	0.187849
XLOC_038335	AC108865.1	0	0.694667	0	0.498519	0
XLOC_045357	ELMO1-AS1	0	0.693133	0.607101	0	0
XLOC_021847	ZACN	0	0.692792	0.536832	0.158886	0
XLOC_021991	AC130371.1	0	0.68869	0	0	2.83581
XLOC_053749	PGAM1P7	0	0.682736	0	0.643732	1.13156
XLOC_050048	AF235103.2	0	0.68262	0	0	0
XLOC_047705	AC006017.1	0	0.68081	1.22627	0.390285	1.6663
XLOC_008099	FOLR2	0	0.67941	0.692647	0.262314	1.08559
XLOC_053785	AC115618.1	0	0.678392	0	0.802973	0.524636
XLOC_025027	AC005387.2	0	0.677982	0.593986	0	0.563544
XLOC_021741	RPL36AP48	0	0.677786	0	0	0
XLOC_010608	AC079684.1	0	0.677046	0	0	0
XLOC_046781	TRGV7	0	0.67552	1.9781	0	0.908309
XLOC_035098	ITGB5-AS1	0	0.668656	0	0.560565	0
XLOC_019582	Z97652.1	0	0.668072	0	1.04911	1.26187
XLOC_001622	CYCSP52	0	0.668025	3.15981	0	1.39744
XLOC_019470	AC105429.2	0	0.668022	0	0	0
XLOC_015467	GZMB	0	0.666386	0	1.92044	0.981153
XLOC_044127	SYNGAP1-AS1	0	0.65789	0	2.54504	1.73804
XLOC_004308	AL354732.1	0	0.65638	0	0	0.391654
XLOC_031399	ARPC3P1	0	0.65514	0	0.871012	0.328032
XLOC_000323	AL590103.1	0	0.65475	0	0	0
XLOC_010810	LINC01154	0	0.653864	0	0	1.39902
XLOC_046752	AC007551.2	0	0.652739	0	0.739583	0
XLOC_033817	AC002470.1	0	0.652643	0.780802	0.767407	0
XLOC_030431	AC016739.1	0	0.649179	0	0	0.924453
XLOC_022356	KRT16P3	0	0.646937	0	0	0
XLOC_029383	AC009413.1	0	0.646845	0	0	0
XLOC_028506	AC019080.3	0	0.646385	0	0	0
XLOC_018055	AC105137.2	0	0.64637	0	0.240802	0
XLOC_045110	AC006028.1	0	0.646075	0	0	0
XLOC_029602	AC092431.2	0	0.645704	0	0	0
XLOC_008705	AC138230.1	0	0.645355	0	0.335373	0.427783
XLOC_012928	AC073862.2	0	0.64515	0.419216	0	0
XLOC_043498	TUBB8P2	0	0.644127	0	0	0
XLOC_003688	AL355310.3	0	0.643127	0	0	0
XLOC_019693	AC020663.3	0	0.640549	0.195651	0.183517	0
XLOC_050538	RPSAP9	0	0.640539	0	0	0
XLOC_039247	H3F3AP6	0	0.640201	0	0.739265	0.962241
XLOC_024508	FAUP1	0	0.63842	0	0	0
XLOC_020596	AC010531.3	0	0.636704	0	0	0
XLOC_035087	AC112503.1	0	0.634991	0	0	0
XLOC_035735	CYCSP11	0	0.634062	0	0	0
XLOC_026900	AC010624.3	0	0.633323	0	0.44148	0
XLOC_041841	AC116366.2	0	0.629562	0	0	0.822592
XLOC_028980	AGAP1-IT1	0	0.628793	0	0	0
XLOC_020737	RN7SL784P	0	0.627973	0	0	0
XLOC_031418	LINC01270	0	0.62692	0.093256	0.320721	0.640801
XLOC_045303	AC005154.4	0	0.625423	0	0	1.54371
XLOC_030780	AC073052.1	0	0.62275	0	0	0.429009
XLOC_011915	AC012150.1	0	0.622305	0.737839	0	0.413591
XLOC_038405	FAM53A	0	0.620275	0.401646	0	0.517878
XLOC_007837	MS4A5	0	0.617567	0	0	0
XLOC_033212	IGLV1-51	0	0.614866	0	0.786151	0
XLOC_053574	AC078993.1	0	0.614415	2.39176	1.58047	0.616808
XLOC_022347	AC005730.3	0	0.614289	0	0	1.3838
XLOC_038352	AC093909.2	0	0.611986	0	0	0
XLOC_043906	HIST1H3F	0	0.611591	0	0	0
XLOC_015688	AL158801.2	0	0.611047	1.55973	0.488954	0.37173
XLOC_009999	APOA1	0	0.609217	0	1.70018	0.319506
XLOC_044612	Z98200.1	0	0.608725	1.88374	0.742143	0
XLOC_022143	ASGR2	0	0.608565	0	0.138351	0
XLOC_027319	FKBP1B,MFSD2B	0	0.606017	0	0.801121	0.266884
XLOC_035594	RN7SKP296	0	0.605788	0	0	1.13129
XLOC_047939	AC087821.2	0	0.604247	0.813905	0	0
XLOC_036505	AC112482.1	0	0.603699	0	0	0
XLOC_039970	AC092354.1	0	0.602464	0	0	0
XLOC_014402	AC244502.3	0	0.597757	0	0	0
XLOC_028330	AC019226.2	0	0.597007	0	0	0
XLOC_031180	AL117381.1	0	0.594436	0	0	0
XLOC_034729	AC119424.1	0	0.588984	0	0	0
XLOC_032016	AL139352.1,KCNK15-AS1,LINC01260	0	0.587021	0	0	0
XLOC_007023	RPL17P36	0	0.584188	0	0.40241	0
XLOC_029996	RPS14P4	0	0.583978	0	0	0
XLOC_001102	AC114878.2	0	0.583841	0.15626	0	0.207493
XLOC_012089	AC117498.3	0	0.58345	0	0	0.492271
XLOC_010496	AC023796.2	0	0.583376	1.11649	0	2.94001
XLOC_048259	AC107952.2	0	0.579108	0	0	0
XLOC_029544	AC016734.1	0	0.578187	1.63109	0.441664	0
XLOC_021075	AC069366.2	0	0.5768	0	0	0
XLOC_036723	LINC01214	0	0.576545	0.996241	0	0
XLOC_025860	AC003682.1	0	0.57618	0	1.30915	0
XLOC_001853	Z99127.3	0	0.574616	0	0	0
XLOC_039016	AC097460.3	0	0.573435	0	0	0
XLOC_042366	LYRM4-AS1	0	0.569358	1.05284	0.826369	0.487788
XLOC_027771	DNAH6	0	0.568671	0.644155	0.0302216	0.569913
XLOC_020483	TMEM231P1	0	0.568115	1.00878	0	0
XLOC_022254	UBE2SP1	0	0.567462	0.632699	1.02656	0
XLOC_028610	ATP5MC2P3	0	0.566666	0	0	0
XLOC_006029	AL513190.1	0	0.566509	0	0.325966	0
XLOC_037978	AC093821.1	0	0.566065	1.00757	0	0
XLOC_002561	PERM1	0	0.56493	0.170365	0.16436	0.196442
XLOC_054271	RHOXF1P2	0	0.564287	0	0	0
XLOC_024145	AP001010.1	0	0.564155	0	0	0.388538
XLOC_045694	AC211486.5	0	0.563846	0	0.607115	0
XLOC_018239	AC103739.1	0	0.563368	0	0	0
XLOC_028018	PLGLA	0	0.562866	0	0	0
XLOC_026318	AC010618.2	0	0.562697	0	0.599906	0.512392
XLOC_013636	ST6GALNAC4P1	0	0.558861	0	0.662877	0
XLOC_013258	RPL18P10	0	0.558062	0	0	0.325146
XLOC_020915	RN7SL775P	0	0.556766	0	0	0
XLOC_020352	AC027682.6	0	0.552768	0	0.871275	0.750057
XLOC_051312	IFT74-AS1	0	0.552383	1.47092	0	0
XLOC_013097	AL139005.1	0	0.552102	0.40339	1.49633	0.753823
XLOC_014785	SCOCP1	0	0.55059	0	0	0
XLOC_029564	AC007386.1	0	0.549966	0.350493	0.358217	0
XLOC_037215	AC097382.1	0	0.549787	0	0	0
XLOC_015687	AL158801.4	0	0.548392	0	0	0
XLOC_022513	AC138207.6	0	0.548132	0.503185	0	0.0796376
XLOC_043539	BTBD10P2	0	0.546071	0	0	0
XLOC_023245	AC022211.3	0	0.545016	0	0.831874	0
XLOC_046999	AC091799.1	0	0.544298	0	0.279236	0
XLOC_032125	AL354993.2	0	0.544174	0	0	0.63729
XLOC_041579	AC091826.2	0	0.544051	0	0	0
XLOC_031892	RPL31P2	0	0.543293	0	0	0
XLOC_001570	LENEP	0	0.543175	0	0	0
XLOC_032427	BACH1-IT2	0	0.540405	0	0	0.601384
XLOC_025025	AC010335.2	0	0.53995	0	0	0
XLOC_010698	AC020612.1	0	0.538921	0	0	0
XLOC_016001	LINC02321	0	0.53523	0	0	0
XLOC_054142	ARMCX2	0	0.53522	0	0	0.355937
XLOC_009486	AP006287.2	0	0.5346	0	0	0.579331
XLOC_010746	KRT7	0	0.532739	0.269116	2.33856	2.33204
XLOC_014632	LINC02315	0	0.53138	0	0.346408	0
XLOC_009511	FTLP6	0	0.528472	0	0	0
XLOC_038336	AC108865.2	0	0.527264	0	0	0
XLOC_045674	ABHD11-AS1	0	0.527122	0	0.305969	0
XLOC_046457	AC005534.2	0	0.52648	0	0	0
XLOC_035661	AC016949.1	0	0.526247	0	0.171742	0.575098
XLOC_023424	ROCK1P1	0	0.522904	0.635206	0.0993174	0
XLOC_045054	AL078605.1	0	0.521815	0	0	0
XLOC_025895	AC012313.9	0	0.521474	0	0	0.348117
XLOC_030892	AC016999.1	0	0.521466	0.664786	0	0
XLOC_018069	AC027243.1	0	0.519557	0	0.666978	0.409366
XLOC_040880	AC136604.3	0	0.516346	0	0	0
XLOC_020450	AC132068.1	0	0.516085	0	0	0
XLOC_013571	ATP11A	0	0.516072	0	0	0
XLOC_033589	WBP2NL	0	0.512337	1.03421	0.653504	0
XLOC_000454	CR391992.1	0	0.511849	0	0	0
XLOC_022277	AC098850.1	0	0.511415	0	0.388175	0.28328
XLOC_024958	LINC00905	0	0.509741	0	0	0
XLOC_020727	AC091153.2	0	0.508963	0	0	0
XLOC_040700	ADRA1B	0	0.507799	0.486213	0.235187	0.576491
XLOC_023361	AC110285.7	0	0.507264	0	0.181825	0.480398
XLOC_036884	ATP5MC1P4	0	0.507082	0	0	0.769697
XLOC_018847	AC106886.3	0	0.501768	0	0	0
XLOC_013750	AL157770.1	0	0.501108	0	0	0
XLOC_013855	AL512506.1	0	0.50105	0	0	0
XLOC_035166	ALG1L2	0	0.49984	0	0	0
XLOC_014314	RNASE10	0	0.499596	0.364199	0.179677	0
XLOC_017254	AC068831.2,VPS33B-DT	0	0.499357	0.135219	0.255399	0
XLOC_006647	RPL26P6	0	0.498853	0	0	0
XLOC_001798	AL021068.1	0	0.498462	0	0.742195	0.674194
XLOC_034047	AL022313.2	0	0.496895	0	0	0
XLOC_032152	ZBP1	0	0.493429	0	0	0
XLOC_019886	PDZD9	0	0.491974	0	0.16406	0
XLOC_047942	AC009884.2	0	0.491831	0	0	0
XLOC_007613	TSPAN18	0	0.491461	0	0	0
XLOC_000162	AL139424.2	0	0.491355	0.145353	0.295624	0.669154
XLOC_017906	PIF1	0	0.491018	0	0	0.304079
XLOC_040977	MTCO1P31	0	0.489503	0	0	0
XLOC_039579	AC021087.3	0	0.488269	0	0	0
XLOC_006671	PPIAP13	0	0.487781	0	0	0
XLOC_013145	SPART-AS1	0	0.48688	0	0	0
XLOC_029142	AC092687.3	0	0.486144	0	1.07843	0
XLOC_022289	AC055811.3	0	0.484607	0.345352	0.355033	0
XLOC_007913	AP006333.2	0	0.484251	0	0	0
XLOC_029965	LIMS1-AS1	0	0.484186	0	0.610696	0.471334
XLOC_041339	LINC02108	0	0.483777	0.323294	0	0
XLOC_003165	ATP6V0CP4	0	0.483484	0	0	0
XLOC_045194	ISPD-AS1	0	0.48261	0	0.434878	0
XLOC_018727	AC002400.1	0	0.482141	0.316733	0	0.235219
XLOC_025150	AC005616.1	0	0.481302	0	0	0
XLOC_010039	AP003392.5	0	0.480855	1.56189	0.825925	1.0196
XLOC_037133	AC253576.2	0	0.479677	0	0	0
XLOC_001683	PPIAP37	0	0.47942	0	0	0
XLOC_040975	MTCO1P30	0	0.477046	0.822829	0.632767	0
XLOC_008176	AP002360.2	0	0.476989	0	0	0
XLOC_033875	VPREB3	0	0.476463	0	0	0
XLOC_051171	SPATA6L	0	0.476369	0.62462	0.816132	0
XLOC_025759	TTYH1	0	0.475291	0	0	0
XLOC_033210	AC245060.2	0	0.475198	0	0	0.370698
XLOC_020014	AC116348.1	0	0.474717	0	0	0.685467
XLOC_001151	AC092506.1	0	0.474708	0	0	0
XLOC_017061	PPIAP47	0	0.474511	0	0	0
XLOC_004748	AL512343.2	0	0.474306	0	0	0.59844
XLOC_032571	PWP2	0	0.473667	0.0579005	0	0.0601536
XLOC_008016	AP003419.2	0	0.473562	0	0.529946	0
XLOC_038712	RPL21P44	0	0.473296	0	0	0
XLOC_011917	AC009318.4	0	0.472535	0	0	0
XLOC_021718	AC103810.5	0	0.47234	0.815788	0	0
XLOC_023277	RPL7P49	0	0.472031	0	0	0
XLOC_021121	AC068025.2	0	0.4715	0	0.780904	0
XLOC_053751	AL512633.1	0	0.471082	0	0	0
XLOC_015493	UBE2CP1	0	0.469903	0	0.878356	0
XLOC_038610	AC021106.2	0	0.469886	0	0	0
XLOC_019018	AC023813.2	0	0.469276	0	0	0
XLOC_019437	AC018695.2	0	0.469239	0	0	0
XLOC_010481	AC087241.1	0	0.469047	0	0	0
XLOC_021187	AC116407.4	0	0.468413	0	0.336053	0
XLOC_035588	P3H2-AS1	0	0.468126	0.306409	0	0.675275
XLOC_026669	CYP2T1P	0	0.467073	0	0.0813453	0
XLOC_043125	TBX18-AS1	0	0.466732	0	0	0.620868
XLOC_038902	OR7E94P	0	0.466505	1.26683	0.717606	0.293433
XLOC_014925	AC007956.1	0	0.465237	0	0	0
XLOC_044988	PACRG-AS3	0	0.465205	0	0	0
XLOC_025973	AC006538.3	0	0.464935	0	0	0
XLOC_048796	THEM6	0	0.464263	0.909548	0.591194	0.794482
XLOC_003749	AL133517.1	0	0.462923	0.896455	0	0
XLOC_007889	GNG3	0	0.461505	0	0	0.265223
XLOC_010332	AC092745.2	0	0.46141	0	0	0
XLOC_015996	RPL21P11	0	0.461312	0	0	0
XLOC_016386	AC025884.2	0	0.461195	0	0	0
XLOC_009079	RPL29P23	0	0.460324	0	0	0
XLOC_010772	AC021072.1	0	0.459343	0	0	0
XLOC_033028	SLC19A1	0	0.45886	0	0	0
XLOC_008625	AP001893.3	0	0.457914	0	0	0
XLOC_040324	PTMAP2	0	0.45777	0	0	0
XLOC_020062	AC074050.3	0	0.457532	0	0	0.883693
XLOC_019473	AC126696.2	0	0.455601	0	0	0
XLOC_040625	CDX1	0	0.455324	0.138886	0	0.147911
XLOC_039230	AC093903.1	0	0.454634	0	0.778815	0.982019
XLOC_003754	HIPK1-AS1	0	0.452173	0.467619	0.371004	0.195345
XLOC_030523	AC006460.1	0	0.451953	0.354941	0.352312	1.37346
XLOC_015693	RPL21P6,TBPL2	0	0.451768	1.13388	1.22244	0
XLOC_019284	AC020763.5	0	0.450682	0	0	0
XLOC_042225	PRMT1P1	0	0.450194	0	0	0
XLOC_009284	PPIAP42	0	0.450175	0.556139	0	0
XLOC_019720	RPL21P119	0	0.45006	0	0	0
XLOC_024532	RPL26P35	0	0.449144	0	0	0
XLOC_017956	AC107871.2	0	0.448042	0	0	0
XLOC_047217	PON2	0	0.447861	1.24637	0.10746	0.445751
XLOC_010502	AC092794.2	0	0.447816	0.611566	0.442419	0
XLOC_029442	AC006509.1	0	0.447297	0	0	0
XLOC_039967	SHISAL2B	0	0.447192	0	0	0
XLOC_027438	AC007391.1	0	0.446998	0	0.576432	0
XLOC_019306	HPR	0	0.446893	0	0	0
XLOC_025964	LINGO3	0	0.445442	0	0	0.151242
XLOC_025797	TMEM190	0	0.444592	0	0	0.521812
XLOC_022968	AC002401.2	0	0.444112	0	0	0
XLOC_036433	AC073352.1	0	0.44359	0.753746	0	0
XLOC_010043	CCDC153	0	0.443348	0	0	0
XLOC_028296	AC016710.1	0	0.442347	1.34708	1.15242	2.09672
XLOC_007945	AP003068.4	0	0.440608	0	0	0
XLOC_001200	LINC01397	0	0.440085	0	0	0.367783
XLOC_034118	Z98048.1	0	0.440061	0	0	0
XLOC_015093	AK7	0	0.439944	0	0	0
XLOC_007364	AC011979.1	0	0.439198	0	0	0
XLOC_052182	RNF208	0	0.439123	1.0723	0.447493	0.607306
XLOC_026688	PLEKHA3P1	0	0.439016	0.706689	0	0.300875
XLOC_006355	PPIAP31	0	0.438997	0.827979	0	0
XLOC_031504	MIR646HG	0	0.43887	0	0.111	0.0839856
XLOC_020942	RPL21P121	0	0.438677	0	0	0.825431
XLOC_048294	AC025524.2	0	0.4385	0	0	0
XLOC_005596	AC022400.2	0	0.438255	0	0	0
XLOC_043822	AL080313.2	0	0.437876	0	0.559087	0.470401
XLOC_010861	AC073896.3	0	0.437852	0	0.744853	0.963497
XLOC_015860	AC005225.1	0	0.435582	0	0	0
XLOC_011850	ELOCP31	0	0.43511	0	0	0
XLOC_039794	AC139792.1	0	0.435007	0	0	0
XLOC_050299	AL357874.2	0	0.434666	0	0	0.321133
XLOC_015842	AC005476.1	0	0.434049	0	0	0
XLOC_047115	AC004980.2	0	0.434039	0.687287	0	1.23397
XLOC_021957	AC145207.8	0	0.433695	0	0.495313	1.15347
XLOC_007258	OR52B3P	0	0.432138	0	0	0
XLOC_022094	AC091153.1	0	0.432091	0.704446	0	0
XLOC_041243	SERBP1P6	0	0.431667	0	0.196621	0
XLOC_004775	FAM96AP2	0	0.431474	0	0.553337	0.422467
XLOC_031826	PPIAP2	0	0.431379	0	0	0
XLOC_015059	COX8C	0	0.431273	0	0	0
XLOC_045715	UPK3B	0	0.430168	0.0973042	0.240151	0
XLOC_025392	AC243960.3	0	0.429575	0.584518	0.433605	0
XLOC_044829	AL121834.1	0	0.429123	0	0	0
XLOC_002601	PRKCZ-AS1	0	0.427836	0	0	0.171649
XLOC_021388	AC067852.4	0	0.427119	0	0	0
XLOC_003536	AL121989.1	0	0.426324	0	0	0
XLOC_010858	SLC39A5	0	0.425844	0	0.276539	0
XLOC_011047	AC107032.1	0	0.425687	0.71469	0	0
XLOC_021554	AC004707.1	0	0.425079	0.79324	0.976818	1.11078
XLOC_020823	AC135178.3	0	0.424978	1.27645	1.60242	0
XLOC_001224	UBE2FP3	0	0.424687	0	0	0
XLOC_004283	GCSHP5	0	0.424434	0	0	1.55432
XLOC_025806	AC008735.1	0	0.424346	0	0	0.371885
XLOC_032049	SPATA25	0	0.423221	0	0	0
XLOC_027003	AC011487.4	0	0.423136	0	0	0
XLOC_044053	PPIAP9	0	0.423069	0	0	0.681367
XLOC_049107	AC037459.4	0	0.422704	0	0	0
XLOC_040629	NDST1	0	0.419206	1.20408	0.473756	0
XLOC_013953	RPL13AP25	0	0.418814	0	0	0
XLOC_000065	GABRD	0	0.417455	0	0.0891313	0.202535
XLOC_005634	AC010163.1	0	0.417207	0	0	0
XLOC_021147	SH3GL1P2	0	0.415433	0.390162	1.76535	1.53948
XLOC_023901	AC090358.1	0	0.415426	0.48863	0.251416	0
XLOC_010531	AC022079.1	0	0.415189	0	0	0
XLOC_008120	AP002381.1	0	0.41432	0	0	0
XLOC_010539	AC078776.1	0	0.413749	0	0	0
XLOC_008199	AP003086.2	0	0.413496	0	0	0
XLOC_000584	AL139260.1	0	0.413151	0.752072	0.383357	0
XLOC_015535	RPL7AP3	0	0.412909	0	0	0
XLOC_030839	NPPC	0	0.412858	0.303156	0.976776	0.36374
XLOC_019643	AC004233.1	0	0.412838	0	0	0.614474
XLOC_030404	AC106900.1	0	0.41283	0	0	0
XLOC_050648	LINC00484	0	0.412049	0.430123	0	1.12963
XLOC_042384	AL390026.1	0	0.411884	0	0	0
XLOC_043036	AL583856.2	0	0.411537	0	0	0
XLOC_026587	AC016590.1	0	0.411461	0	0	0.536741
XLOC_016095	AL049836.1	0	0.411431	0	0.458236	1.04584
XLOC_031083	RPS19P1	0	0.410682	0	0	0
XLOC_038628	ZBTB12BP	0	0.410554	0	0	0.184828
XLOC_003777	LINC01762	0	0.410104	0	0	0
XLOC_053430	DUSP9	0	0.409718	0	0.348781	0
XLOC_045992	AC003992.1	0	0.409698	0	0.559165	0
XLOC_050923	AL354710.2	0	0.409524	0	0	0
XLOC_003219	TMA16P2	0	0.408414	0	0	0
XLOC_032715	AP001172.1	0	0.407712	0	0	0
XLOC_002835	UBXN10-AS1	0	0.40468	0	0	0
XLOC_021722	AC037487.2	0	0.404622	0	0	0
XLOC_053860	KDM5C-IT1	0	0.404534	0	0	0.739362
XLOC_020421	AC020763.2	0	0.404274	0	0	0
XLOC_029433	AC016722.1	0	0.404236	0	0	0
XLOC_001076	AL049796.1	0	0.404025	0.160498	0	0.700412
XLOC_019100	CAPNS2	0	0.403703	0	0	0.159224
XLOC_045425	AC073115.2	0	0.403701	0	0	0
XLOC_004318	PFN1P1	0	0.403186	0	0	0
XLOC_008896	RIC3	0	0.402796	0	0	0
XLOC_053022	MTCO2P19	0	0.402398	0	0	0
XLOC_028117	AC110769.3	0	0.401148	0	0	0
XLOC_032871	BTF3P6	0	0.401016	0	0	0
XLOC_042339	AL031963.2	0	0.400905	0	0	0
XLOC_007630	AC024475.1	0	0.400591	0	0	0
XLOC_015992	AL137230.1	0	0.399426	0	0	0
XLOC_021370	KLHL10	0	0.399394	0	0.0983206	0
XLOC_012364	PCNPP3	0	0.399026	0	0.514801	0.403388
XLOC_022097	VMO1	0	0.396752	0	0	0
XLOC_015058	AL122023.1	0	0.395437	0	0.504754	0
XLOC_043206	BDH2P1	0	0.394719	0.691233	0	0.221728
XLOC_007872	AP003733.4	0	0.39431	0.484307	0.229307	0.156777
XLOC_034955	AC091804.1	0	0.394054	0	0	0
XLOC_047404	AC006159.2,LINC01510	0	0.393397	0	0.443272	0
XLOC_029640	AC092653.1	0	0.393218	0	0	0
XLOC_027425	LINC01320	0	0.393071	0	0	0
XLOC_037239	ENPP7P10	0	0.392987	0	0	0
XLOC_032002	Z98752.1	0	0.392673	0	0	0
XLOC_026493	AC008736.2	0	0.391407	0	0	0
XLOC_052071	AL353803.2	0	0.390529	0	0	0.0966451
XLOC_023829	RSL24D1P11	0	0.390254	0	0	0
XLOC_040891	AC008610.1	0	0.390061	0	0.581489	1.6469
XLOC_023342	AC127496.4	0	0.389746	0	0	0
XLOC_043608	SYNJ2-IT1	0	0.389696	0	0	0
XLOC_007245	TRPC2	0	0.389593	0.564256	0	0
XLOC_010617	AC093012.1	0	0.386813	0	0	0
XLOC_031258	AL035420.1	0	0.385156	0	0	0
XLOC_036932	AC125618.1	0	0.384685	0	0	0
XLOC_032792	AF129075.2	0	0.384463	0	0	0
XLOC_013007	AL355001.2	0	0.384172	1.25089	1.47678	0.858721
XLOC_045702	AC005102.1	0	0.383088	0	0	0
XLOC_048634	AF178030.1	0	0.38253	0	0	0
XLOC_025980	AC119403.1	0	0.382463	0.555356	0	0
XLOC_020683	HIC1	0	0.382116	0.0986072	0.249021	0.160273
XLOC_006929	RPL23AP58	0	0.381455	0	0	0
XLOC_044933	AL031773.1	0	0.381222	0	0	0
XLOC_026872	C19orf73	0	0.380856	0	0	0.491345
XLOC_001563	UBE2Q1-AS1	0	0.38045	0	0	0.50939
XLOC_046520	AC073316.3	0	0.379368	0.257415	0.7411	0.315923
XLOC_008197	KCTD21-AS1	0	0.378455	0.224008	0.391875	0.317766
XLOC_015854	AL442663.2	0	0.378335	0	0	0
XLOC_028927	AC017104.3	0	0.37781	0	0	0
XLOC_022506	AC130324.2	0	0.377582	0.642108	0	0.398934
XLOC_008519	UPK2	0	0.376087	0.264171	0	0
XLOC_014695	LINC00640	0	0.375279	0	0	0
XLOC_020376	AC020978.3	0	0.37526	0	0	0.993979
XLOC_026287	AC020911.1	0	0.373937	0	0	0.739961
XLOC_001601	RAB25	0	0.373851	0	0	0
XLOC_011090	NTS	0	0.373434	0.173821	0.191867	0.729277
XLOC_024627	AC012615.4	0	0.372829	0	0.773802	0
XLOC_033597	AL022316.1	0	0.372812	0	0	0
XLOC_044247	AL355802.1	0	0.372727	0	0.254902	0
XLOC_020626	AC092384.3	0	0.372302	0	0	0.0856954
XLOC_022614	AC243773.1	0	0.372005	0.524768	0	0
XLOC_027376	AC104695.2	0	0.371422	0	0	0.346632
XLOC_036959	MCF2L2	0	0.371179	0.661417	1.15731	0.659726
XLOC_017979	LARP6	0	0.370241	0	0.42113	0.32924
XLOC_020530	AC092139.2	0	0.36902	0	0.219185	0
XLOC_025444	AC138473.1	0	0.367967	0.612248	0	0
XLOC_052056	AL356481.3	0	0.366384	0	0	0
XLOC_003102	AL442071.1	0	0.365923	0	0	0
XLOC_012859	AC068790.7	0	0.36537	0	0	0
XLOC_011537	LINC01257	0	0.364725	0	0	0
XLOC_038904	AC021127.1	0	0.363785	0	0	0
XLOC_024792	AC008752.1	0	0.363707	0	0	0
XLOC_003250	SPATA6	0	0.363592	0	0	0
XLOC_014179	AL138689.1	0	0.363468	0	0	0
XLOC_010130	ACRV1	0	0.363126	0	0.22638	0
XLOC_032795	RPL12P9	0	0.361887	0	0	0
XLOC_019109	AC092140.1	0	0.36129	0	0	0
XLOC_012361	WIF1	0	0.360423	1.01888	0	0
XLOC_006249	AC069542.1	0	0.358808	0	0	0.362555
XLOC_012862	AC068790.2	0	0.358125	0	0	0
XLOC_034917	LINC00973	0	0.357472	0.547551	0.211461	0.5588
XLOC_054095	AL121871.1	0	0.35735	0	0	0
XLOC_010953	AC026124.2	0	0.3568	0	0	0
XLOC_002606	AL513477.2	0	0.356578	0	0	0.795981
XLOC_011930	AC008013.1	0	0.356483	0	0	0
XLOC_033149	TMEM191A	0	0.356433	0	0	0
XLOC_048744	KC877373.1	0	0.355886	0	0	0
XLOC_013485	AL356423.1	0	0.35494	0	0	0
XLOC_049404	AC009927.1	0	0.354901	0.123281	0.0989201	0.0708334
XLOC_017155	AC024270.1	0	0.354813	0	0	0
XLOC_007823	AP000640.2	0	0.354529	0	0	0
XLOC_047211	RPS3AP25	0	0.354418	0	0	0
XLOC_049442	AC022639.1	0	0.354222	0	0	0
XLOC_009638	AP001972.4	0	0.353379	0.430458	0.48994	0.37859
XLOC_034192	Z82243.1	0	0.353334	0	1.13056	0
XLOC_029992	ACOXL-AS1	0	0.3529	0	0	0
XLOC_021229	AC022916.2,AC022916.3,UNC45B	0	0.352602	0	0.296573	0
XLOC_019688	AC023830.1	0	0.352416	0	0	0.120892
XLOC_030695	AC098820.1,AC098820.3	0	0.352316	0.362462	0.256597	0
XLOC_038740	AC069307.1	0	0.351676	0	0.56528	0
XLOC_046785	TRGV4	0	0.351378	0	0.936242	0
XLOC_011485	TMEM132B	0	0.349804	0	0	0
XLOC_041713	AC010275.1	0	0.349568	0	0	0
XLOC_016876	PIGHP1	0	0.348565	1.68825	0	1.13942
XLOC_044681	AL050331.1	0	0.348168	1.57366	0	1.59842
XLOC_033486	FO393418.1	0	0.347783	0.516994	0	0
XLOC_013631	MRPS31P2	0	0.347671	0	0	0
XLOC_035040	B4GALT4-AS1	0	0.347445	0	0	0.594998
XLOC_050642	AL353649.1	0	0.347255	0	0	0
XLOC_026136	AC008752.2	0	0.347055	0	0	0
XLOC_028435	AC009967.1	0	0.346524	0	0	0
XLOC_017738	AC084757.4	0	0.346471	0	0	0
XLOC_011381	AC026367.3	0	0.345608	0.477848	0.47174	0.637671
XLOC_044125	RPL12P1	0	0.344723	0	0.425178	0
XLOC_007067	RPS10P18	0	0.344021	0	0	0
XLOC_050078	GLIS3-AS1	0	0.343618	0.31348	0	0.671629
XLOC_021699	EEF1DP7	0	0.342003	0	0	0
XLOC_039154	TMEM155	0	0.341769	0	0	0
XLOC_021841	ITGB4	0	0.341732	0.0326232	0.584658	1.01573
XLOC_021809	AC064805.1	0	0.340634	0	0	0
XLOC_033629	UPK3A	0	0.340507	0	0	0
XLOC_002903	AL050344.1	0	0.340433	0	0	0
XLOC_028622	AC016746.1	0	0.340193	0	0	0
XLOC_037576	LINC02271	0	0.340007	0	0	0
XLOC_029441	AC079250.1	0	0.339922	0	0	0.603484
XLOC_006280	PIP4K2A	0	0.338329	0	0	0
XLOC_032191	AL121832.2	0	0.338056	0	0	1.5792
XLOC_046881	AC012441.2	0	0.338028	0	0	0
XLOC_044475	AL078599.2	0	0.337968	0	0	0
XLOC_028928	AC104634.1	0	0.337224	0	0	0
XLOC_028746	AC006994.1	0	0.337173	0	0	0
XLOC_010969	MRPL40P1	0	0.336587	0	0	0
XLOC_032772	LLPHP2	0	0.336232	0	0	0
XLOC_034155	CYP2D7	0	0.335708	2.09164	0.124005	0.789497
XLOC_024081	AP005432.2	0	0.335446	0	0.862862	0
XLOC_023018	AC090618.1	0	0.335197	0	0	0
XLOC_035331	C3orf79	0	0.335124	0.477843	0	0
XLOC_015571	AL132639.2	0	0.334293	0.729299	0.682736	0.286109
XLOC_011661	AC006064.3	0	0.333934	0	0.483803	0
XLOC_028880	COL4A3	0	0.331593	0	0	0
XLOC_035049	AC092910.1	0	0.331593	0	0	0
XLOC_017748	AC013452.1	0	0.330805	0	0	0
XLOC_009659	WNT11	0	0.330617	0.308383	0	0
XLOC_026096	KANK3	0	0.329623	0	0.736473	0.105074
XLOC_041850	GDF9	0	0.329505	0.0848686	0	0
XLOC_032576	AP001059.1	0	0.328586	0	0	0
XLOC_052012	FXNP2	0	0.327669	0	0	0
XLOC_050714	EIF4BP3	0	0.327457	0	0	0.0730148
XLOC_019449	AC092327.2	0	0.326813	0	0	0
XLOC_021894	AC061992.1	0	0.325868	0.503856	0.50223	0
XLOC_012042	AC025031.1	0	0.325478	0	0	0
XLOC_048521	AP003117.1	0	0.325322	0.464559	0	0
XLOC_011595	SLC6A13	0	0.325004	0	0	0
XLOC_035167	LINC02021	0	0.324383	0.91483	0.471343	1.54437
XLOC_003633	AC118553.1	0	0.323574	0	0	0
XLOC_028507	AC019080.4	0	0.32356	0	0	0
XLOC_013046	TNFRSF19	0	0.323402	0	0	0
XLOC_042806	PNPLA1	0	0.321901	0.31186	0.255842	0
XLOC_009508	SPTBN2	0	0.321516	0	0	0.508056
XLOC_008747	ASCL2	0	0.321304	0.165777	0	0
XLOC_009681	AP002812.1	0	0.320615	0	0	0
XLOC_021544	AC002401.4	0	0.320256	0	0	0.661472
XLOC_046488	AC093627.3	0	0.320195	0	0.490203	0
XLOC_021658	AC011921.1	0	0.320084	0	0	0.446083
XLOC_000717	FOXE3	0	0.318463	0	0	0.244343
XLOC_010770	AC073573.1	0	0.318355	0	0.972019	0.492471
XLOC_024758	CCL25	0	0.317701	0	0	0
XLOC_026137	OLFM2	0	0.317654	0	0.269177	0
XLOC_034469	STAC	0	0.317577	0.704421	0	0
XLOC_020363	AC010530.1	0	0.317345	0	1.0043	0
XLOC_030348	AC009495.2	0	0.316416	0	0	0
XLOC_048009	AC011726.3	0	0.315946	0	0	0
XLOC_036040	AC137630.5	0	0.315461	0.322675	0	0
XLOC_017346	PCSK6-AS1	0	0.314654	0	0	0.440177
XLOC_022841	AC103703.1	0	0.314339	0	0	0
XLOC_035856	LINC01967	0	0.314072	0	0	0.539087
XLOC_024295	AC023043.1	0	0.313958	0	0	0
XLOC_038723	FCF1P8	0	0.313767	0	0.350988	0
XLOC_038459	CCDC96	0	0.31326	0.348596	0.439906	0.19565
XLOC_036176	RPL10AP6	0	0.313219	0	0.921639	0
XLOC_040284	AC010261.2	0	0.312725	0	0	0
XLOC_019020	AC007611.1	0	0.311173	0	0.382593	0.372421
XLOC_019503	AC137932.2	0	0.311055	0	0.296461	0.241971
XLOC_027547	AC008280.3	0	0.310793	0	0.355724	0
XLOC_043453	AL024508.1	0	0.310461	2.85859	0	0
XLOC_011139	LINC02413	0	0.310184	0	0	0
XLOC_032164	AL121917.1	0	0.310125	0.489066	1.2614	0
XLOC_014579	IGBP1P1	0	0.310056	0	0	0
XLOC_049954	AC087354.1	0	0.309856	0.310431	0.199775	0
XLOC_052195	SETP5	0	0.309132	0	0	0
XLOC_000056	AL645728.1	0	0.308892	0.795049	1.06962	0.5441
XLOC_023445	NDC80	0	0.30865	0.493157	0.154771	0.23282
XLOC_030366	LRP2	0	0.308056	0	0	0
XLOC_004078	DCST2	0	0.307533	0	0	0
XLOC_049417	AC068389.3	0	0.307521	0	0	0
XLOC_034205	AL121672.1	0	0.306873	0	0	0
XLOC_025823	AC006116.8	0	0.306407	0	0.139054	0.122967
XLOC_046787	TRGV2	0	0.305924	0	0	0
XLOC_002861	AL031281.1	0	0.305509	0	0	0
XLOC_014738	CHMP4BP1	0	0.304383	0	0	0
XLOC_013906	LINC00462	0	0.303911	0.203422	0.673608	0
XLOC_028723	AC007879.2	0	0.303528	0	0	0
XLOC_022656	ARL5C	0	0.303507	0	0	0.580321
XLOC_010032	AP003392.4	0	0.303388	1.99047	0.301996	0.774742
XLOC_008254	AP002967.1	0	0.302655	0	0	0
XLOC_014168	AL158063.1	0	0.302011	0	0.3804	0.852923
XLOC_004029	S100A12	0	0.301959	0	0	0
XLOC_038125	AC095055.1	0	0.301662	0	1.21347	0.556881
XLOC_034745	THOC7-AS1	0	0.301138	0	0	0
XLOC_012110	AC020612.3	0	0.301082	0	0	0
XLOC_025777	LILRP2	0	0.30059	0	0	0
XLOC_042064	AC091982.3	0	0.300395	0	0.358053	0.931288
XLOC_000768	ANAPC10P1	0	0.299205	0	0	0
XLOC_002549	AL732372.3	0	0.298251	0	0	0.946163
XLOC_021736	CACNG5	0	0.298183	0	0	0
XLOC_007804	AP001350.2	0	0.298112	0.244529	0	0
XLOC_039555	AC138781.1	0	0.297521	0	0	0
XLOC_003011	AL445248.1	0	0.296721	0	0	0
XLOC_034451	RPL23AP43	0	0.295523	0	0	0
XLOC_053398	BX546450.2	0	0.29442	0	0	0
XLOC_000753	AC104170.2	0	0.294417	0	0	0
XLOC_003736	AL354760.1	0	0.294087	0	0	0.308285
XLOC_029081	EIPR1-IT1	0	0.294052	0	0	0
XLOC_028281	AC068492.1	0	0.293595	0	0	0.403407
XLOC_019638	AC003965.1	0	0.293453	0	0	0
XLOC_027109	AC007228.1	0	0.293234	0.249591	0.364856	0.55906
XLOC_017932	AC011939.1	0	0.293209	0	0.24335	0
XLOC_041904	AC106791.1	0	0.29218	0.747816	0.656712	0
XLOC_017150	AC022558.2	0	0.291873	0	0	0
XLOC_000541	RPL5P4	0	0.29038	0	0	0
XLOC_014674	AL627171.1	0	0.290178	0.775668	0.203503	0.270237
XLOC_041865	AC109454.4	0	0.289847	0.410458	0	0
XLOC_052761	AL139397.1	0	0.289702	0.474655	0	0.56878
XLOC_008089	OR7E126P	0	0.289687	0.300048	0	0
XLOC_044208	TREML3P	0	0.289651	0.447559	1.18524	1.63566
XLOC_050377	BX255923.1	0	0.288187	0	0.466923	0
XLOC_052992	ARL13A	0	0.288033	0.222574	0	0.652124
XLOC_037225	GMPSP1	0	0.287886	0	0	0
XLOC_026007	AC016586.1	0	0.287404	0	0	0.703859
XLOC_033596	Z83851.2	0	0.287383	0	0	0
XLOC_025142	AC011503.2	0	0.287131	0	0.373422	1.11609
XLOC_049393	LINC00968	0	0.286151	0.115346	0.498338	0.451731
XLOC_023246	AC022211.1	0	0.285357	0.459296	0	0.288569
XLOC_021641	AC091059.2	0	0.2851	0	0	0
XLOC_046423	YBX1P4	0	0.284759	0	0	0
XLOC_031289	RPS3P2	0	0.284682	0.3633	0.333037	0.277449
XLOC_034371	AC090948.2	0	0.284458	0	0	0
XLOC_004880	AL139161.2	0	0.284256	0	0	0
XLOC_009678	RSF1-IT1	0	0.283862	0	0	0
XLOC_032491	RPS9P1	0	0.283337	0	0	0
XLOC_043061	DDX43	0	0.281322	0	0	0
XLOC_044468	AK4P5	0	0.281253	0	0	0
XLOC_030524	AC005540.1	0	0.28084	0	0.848357	0
XLOC_038064	AC139720.1	0	0.280334	0	0	0
XLOC_042330	AL031768.1	0	0.279792	0	0	0
XLOC_041495	HMGB1P21	0	0.278946	0	0	0
XLOC_012811	ARF1P2	0	0.277919	0	0	0
XLOC_010552	AC022080.1	0	0.277219	0	0	0
XLOC_007523	AL078612.2	0	0.276886	0	0	0
XLOC_051740	EEF1DP2	0	0.276134	0.209161	0	0
XLOC_004131	SH2D2A	0	0.27604	1.01308	0.236777	0.144811
XLOC_039526	SLED1	0	0.275946	0	0	0
XLOC_011585	RPL23AP67	0	0.275412	0	0	0.609129
XLOC_027655	LINC01888	0	0.275374	0	0	0
XLOC_002910	AL031280.1	0	0.27459	0	0.189364	0.0742286
XLOC_048551	AP000424.1	0	0.273992	0	0	0
XLOC_028107	FOXD4L1	0	0.273641	0.545607	0	0.326468
XLOC_047250	AC005020.1	0	0.273599	0	0	0
XLOC_025059	AC006539.2	0	0.272861	0.83236	0	0
XLOC_011110	AC010201.1	0	0.272311	0	0	0.345637
XLOC_047373	AC073326.1	0	0.272248	0	0	0
XLOC_032334	AP001347.1,ERLEC1P1	0	0.271782	0.451886	0.591832	0.24591
XLOC_053788	AC231533.1	0	0.271015	0.285706	0.272296	1.97821
XLOC_013499	CFL1P8	0	0.270937	0	0	0
XLOC_017153	AC022558.3	0	0.270175	0	0	0.763668
XLOC_044827	AL590617.1	0	0.269992	0	0	0
XLOC_010803	AC078778.2	0	0.269955	0.439889	0	0
XLOC_004553	AC114402.2	0	0.269636	0	0	0
XLOC_029689	AC016716.1	0	0.269475	0	0	0
XLOC_049729	AP003472.1	0	0.2694	0.357564	0	0
XLOC_044881	AL603766.1	0	0.269267	0	0	0
XLOC_048580	AP003696.1	0	0.269158	0	0	0
XLOC_018236	AC091167.4	0	0.26896	0	0	0
XLOC_050089	MTND1P11	0	0.268402	0	0	0
XLOC_012287	LRP1-AS	0	0.267522	0	0	0
XLOC_040686	AC025437.2	0	0.267339	0	0	0.710992
XLOC_020195	AC007610.2	0	0.267235	0	0	0
XLOC_025158	AC007786.1	0	0.267006	0	0.552013	0
XLOC_000842	AC097066.1	0	0.266578	0	0	0
XLOC_040456	AC022092.1	0	0.265416	0.402327	0.842751	0.367083
XLOC_028866	KCNE4	0	0.265107	0	0	0
XLOC_044685	Z84488.1	0	0.264947	0	0	0.630501
XLOC_008914	AC132192.1	0	0.264824	0	0	0
XLOC_051130	BX255925.2	0	0.264625	0.485961	0	0
XLOC_046998	BNIP3P11	0	0.264326	0.576368	0	0
XLOC_022286	MPRIP-AS1	0	0.26425	0	0	0.241973
XLOC_002853	NBPF2P	0	0.263834	0.657554	0.339012	0.684027
XLOC_053265	RPS7P12	0	0.263369	0	0	0
XLOC_053704	RPS2P55	0	0.263167	0	0	0
XLOC_013900	PCNPP5	0	0.263062	0	0	0
XLOC_004816	ACTA1	0	0.262235	0	0	0.19584
XLOC_049100	AC105206.3	0	0.261421	0	0.362097	0.14236
XLOC_016116	RPL10AP1	0	0.261334	0	0	0
XLOC_040418	AC010240.2	0	0.261028	0	0	0
XLOC_046612	AC073332.1	0	0.260248	0.728094	2.13461	0.293637
XLOC_005615	AL589863.1	0	0.259429	0	0	0
XLOC_002473	LINC01341	0	0.259282	0	0	0
XLOC_031004	EIF4EP1	0	0.258844	0	0	0
XLOC_002096	AL512306.3	0	0.258207	0	0	0
XLOC_043222	Z98755.1	0	0.257473	0.168374	0.200573	0
XLOC_032693	SNX18P13	0	0.257347	0	0	0
XLOC_053299	RPL7P56	0	0.257282	0	0	0
XLOC_002130	IL19	0	0.257088	0	0	0
XLOC_038558	CDC42P6	0	0.256998	0	0	0.346549
XLOC_045099	AC104129.1	0	0.256602	0	0.0599343	0.161474
XLOC_015035	AL122020.1	0	0.256318	0	0	0
XLOC_053003	AC234775.1	0	0.255913	0	0	0
XLOC_046803	RWDD4P2	0	0.25468	0	0.484034	0.613044
XLOC_026085	LYPLA2P2	0	0.25404	0	0	0
XLOC_050996	AL391056.1	0	0.253808	0.371409	0.265583	0.296826
XLOC_033849	ABHD17AP5	0	0.252764	0.289121	0	0
XLOC_028641	RPL23AP30	0	0.252331	0	0	0
XLOC_052118	SARDH	0	0.252253	0	0	0
XLOC_040048	FUNDC2P1	0	0.252046	0.39707	0	0
XLOC_051696	HNRNPA1P14	0	0.251937	0	0	0
XLOC_040832	ZNF346-IT1	0	0.251696	0	0.34044	0
XLOC_038706	AC104066.1	0	0.251387	0	0	0
XLOC_031750	RPL12P12	0	0.251355	0	1.35388	0.908526
XLOC_010455	RPL7P6	0	0.251282	0	0	0
XLOC_023251	AC011933.2	0	0.25114	0.111893	0.0770626	0
XLOC_046156	AC015987.1	0	0.250649	0	0	0
XLOC_050533	C9orf41-AS1	0	0.250583	0	0.344025	0
XLOC_015083	AL133467.3,RF02192,RF02193,TCL1B,TCL6	0	0.250458	0	0.381655	0
XLOC_013516	AL137246.2	0	0.249994	0	0	0
XLOC_000566	DNALI1	0	0.249781	0	0	0
XLOC_027076	SBK3	0	0.249694	0	0	0
XLOC_002224	C1orf143	0	0.249362	0	0	0
XLOC_039798	TTC23L	0	0.249291	0.0620649	0	0.0437446
XLOC_019341	AC009078.2,CTRB1	0	0.249264	0	0	0
XLOC_050816	AL592463.1	0	0.249174	0	0	0
XLOC_044107	PPP1R2P1	0	0.24811	0	0	0
XLOC_027169	AC092159.2	0	0.248097	0	0	0
XLOC_032148	AL109955.1	0	0.247611	0	0.12047	0
XLOC_002375	AL160408.1,AL160408.4	0	0.247522	0	0	0
XLOC_025975	AC006538.1	0	0.247461	0	0	0
XLOC_028254	CDC27P1	0	0.247414	0	0	0
XLOC_040118	CKMT2	0	0.247114	0	0	0
XLOC_035199	HMGB3P14	0	0.246179	0.370732	0.262032	0.234054
XLOC_011456	AC137767.1	0	0.245982	0	0.129776	0
XLOC_014624	RPL7AP2	0	0.245135	0.285758	0.295761	0.623012
XLOC_011311	ADAM1B	0	0.244736	0	0.181337	0.0700239
XLOC_038049	AC112236.2	0	0.244298	0	0.55364	0
XLOC_034816	ALG1L6P	0	0.244127	0	0	0
XLOC_032857	AP000280.1	0	0.244125	0	0	0
XLOC_051763	AL161729.3	0	0.24329	0	0	0
XLOC_028520	AC009948.2	0	0.242349	0	0	0
XLOC_026805	AC093503.1,PPP5D1	0	0.242088	0	0.344683	0.0521667
XLOC_007992	AP001107.9	0	0.242014	0	0.309234	0
XLOC_000073	AL139246.2	0	0.240374	0	0	0
XLOC_032146	MTND1P9	0	0.239486	0	0	0
XLOC_002571	TNFRSF4	0	0.238931	0	0	0
XLOC_017091	AC090260.1	0	0.238834	0	0.220841	0.0875099
XLOC_003097	RHBDL2	0	0.238474	0	0	0
XLOC_050637	GADD45G	0	0.238283	0	0	0
XLOC_050024	TSSK5P	0	0.238101	0	0	0
XLOC_053019	MTND1P32	0	0.237495	0	0	0
XLOC_038864	PPEF2	0	0.237092	0	0	0
XLOC_005819	DNMBP-AS1	0	0.237007	0.0978686	0.104839	0.402506
XLOC_016697	MYL12BP1	0	0.236425	0	0	0
XLOC_022360	AC015818.2	0	0.236286	0	0	0.414807
XLOC_008546	OAF	0	0.235911	1.00846	0	0.918951
XLOC_018460	TEDC2	0	0.235271	0.236126	0	0.182691
XLOC_003774	AL365318.1	0	0.234692	0	0	0
XLOC_005268	AL158834.2	0	0.234428	0	0	0
XLOC_035737	GHRL	0	0.234289	0.525265	0	0
XLOC_034298	PGAM1P4	0	0.234251	0.269953	0	0
XLOC_035025	ZBTB20-AS4	0	0.233649	0	0	0
XLOC_028113	AL078621.1	0	0.233577	0	0	0.394584
XLOC_047078	METTL27	0	0.233457	0	0.221777	0.274973
XLOC_017822	AC090517.2	0	0.233079	0	0.938317	0
XLOC_048256	AC018607.1	0	0.232182	0	0	0
XLOC_026914	AC008743.1	0	0.232116	0	0.600443	0.326513
XLOC_022505	CRLF3	0	0.231331	0	1.16556	0
XLOC_025393	LINC01480	0	0.231326	0	0.115444	0.375853
XLOC_028542	PPP1R1C	0	0.230906	0	0	0
XLOC_044810	AL365223.1	0	0.230589	0	0	0
XLOC_017048	AC068338.2	0	0.230566	0.332687	0	0.654926
XLOC_023172	AC145343.1	0	0.229722	0	0	0.431538
XLOC_053566	VEGFD	0	0.229668	0	0	0
XLOC_006613	NODAL	0	0.229203	0	0	0
XLOC_001402	AC239803.1	0	0.228452	0	0	0
XLOC_018418	AL031705.1	0	0.227645	0	0	0
XLOC_024280	AC013290.1	0	0.227567	0	0	0
XLOC_020087	SLC6A10P	0	0.227169	0	0.0468118	0.286881
XLOC_005798	AL355490.1	0	0.226857	0	0.491637	0
XLOC_032097	AL161937.2	0	0.226788	0	0	0.23061
XLOC_032612	AP001476.1	0	0.226364	0.100769	0.0966067	0.23343
XLOC_047225	HMGB3P21	0	0.22631	0	0	0
XLOC_019246	CDH3	0	0.22626	0	0	0
XLOC_018582	AC007613.1	0	0.224285	0	0	0.116543
XLOC_042798	ARMC12	0	0.224117	0	0	0
XLOC_030562	RFTN2	0	0.223947	0.0422042	0.400528	0.0270198
XLOC_036397	CD200R1	0	0.223881	0	0	0.0628159
XLOC_031966	AL359555.1	0	0.223869	0	0	0
XLOC_030767	AC104772.1	0	0.223469	0	0	0
XLOC_018914	AC138907.9	0	0.223273	0	0	0
XLOC_032045	WFDC3	0	0.222965	0.628664	0	0
XLOC_040551	AC008781.2	0	0.222742	0	0.062886	0
XLOC_025686	AC011487.1	0	0.222579	0.267004	0	0.248617
XLOC_048222	AC064807.1	0	0.222496	2.71566	1.08935	0.69633
XLOC_037015	AC009319.1	0	0.222326	0.280389	0.275951	0.363028
XLOC_043646	AL137005.1	0	0.222187	0	0.275609	0.633957
XLOC_024723	AC010503.4	0	0.221965	0	0	0.297069
XLOC_000309	CDA	0	0.221396	0	0	0
XLOC_044626	RPL7P28	0	0.221023	0	0	0
XLOC_014629	AL049875.1	0	0.220577	0	0	0
XLOC_008124	OR8R1P	0	0.220441	0.370013	0	0
XLOC_029396	FTOP1	0	0.220398	0	0	0.221463
XLOC_025257	ZBTB32	0	0.220301	0	0	0.371673
XLOC_007036	PHACTR2P1	0	0.21945	0	0.134161	0.339129
XLOC_028071	AC017002.3	0	0.219374	0.609219	0.40631	0.414577
XLOC_028175	AC013474.1	0	0.219197	0	0.264405	0
XLOC_048668	AC104316.1	0	0.219173	0	0	0
XLOC_034206	AL121672.2	0	0.219002	0	0	0
XLOC_011237	EID3	0	0.218506	0	0.147188	0
XLOC_043900	AL353759.1	0	0.218474	0.150038	0	0
XLOC_036528	FTH1P4	0	0.218147	0	0	0
XLOC_033081	AC006946.3	0	0.217961	0	0.297736	0.217299
XLOC_003355	AL035416.1	0	0.217437	0	0	0.359056
XLOC_053710	AL627402.1	0	0.217361	0	0	0
XLOC_031206	EFCAB8	0	0.216118	0.0844582	0.0430286	0.364707
XLOC_004781	AL353593.3	0	0.215878	0	0	0
XLOC_023365	LINC01971	0	0.215345	0	0	0
XLOC_023982	AC125437.2	0	0.21502	0	0	0
XLOC_048825	SMPD5	0	0.214966	0	0	0
XLOC_049421	AC022182.2	0	0.213892	0	0	0.199335
XLOC_005837	TLX1	0	0.213822	0.20505	0.0767992	0.261757
XLOC_025295	LINC01535	0	0.213161	0.311255	0.546292	0.98786
XLOC_039954	AC122718.2	0	0.212897	0	0	0
XLOC_023831	AC090236.2	0	0.21279	0	0	0.50624
XLOC_040649	GRIA1	0	0.211789	0	0	0
XLOC_000634	AL445669.1	0	0.211768	0	0	0
XLOC_042977	LINC01564	0	0.211312	0	0.407476	0.510972
XLOC_049400	AC104350.1	0	0.210918	0	0	0
XLOC_017621	AC013356.3	0	0.210709	0	0	0
XLOC_015684	RPSAP13	0	0.210288	0	0	0
XLOC_035973	MPRIPP1	0	0.210037	0	0	0
XLOC_039942	RAB3C	0	0.209756	0	0	0
XLOC_004053	AL513523.1	0	0.209741	0.228782	0.156805	0.11955
XLOC_021839	SMIM6	0	0.209623	0	0	0
XLOC_040040	TMEM171	0	0.209042	0	0	0
XLOC_044976	LPAL2	0	0.208879	0	0	0
XLOC_018524	C16orf71	0	0.208612	0	0	0.100088
XLOC_041546	COQ10BP2	0	0.208028	0	0	0
XLOC_002248	TAF1A-AS1	0	0.208011	0	0.562368	0.766587
XLOC_025403	CD79A	0	0.207832	0.309379	0	0.173317
XLOC_049075	FGL1	0	0.207369	0	0	0
XLOC_033390	RPEP4	0	0.207229	0	0	0
XLOC_009716	AP000873.3	0	0.207226	0	0	0
XLOC_045350	AC006960.3	0	0.206734	0.378733	0	0
XLOC_040319	LINC02147	0	0.206512	0	0	0
XLOC_017884	AC103740.1	0	0.206233	0.601672	0.987217	2.89056
XLOC_004765	AL592310.1	0	0.205958	0	0	0
XLOC_024358	AC093567.1	0	0.205471	0.244285	0	0.195463
XLOC_007310	OR56B4	0	0.205334	0	0	0
XLOC_024572	TPGS1	0	0.205292	0.134383	0.109329	0
XLOC_020013	AC116348.3	0	0.204079	0	0	0
XLOC_010744	OR7E47P	0	0.203797	0	2.15116	1.90957
XLOC_022229	AC005274.1	0	0.203723	0	0	0
XLOC_035818	SGO1	0	0.203654	0.108018	0.0773575	0
XLOC_031677	AL035456.1	0	0.203257	0	0	0.103974
XLOC_009379	AP003733.3	0	0.202906	0.26945	0.274843	0
XLOC_041803	AC093535.1	0	0.202518	0	0	0
XLOC_017836	HSP90AB4P	0	0.202416	0	0.220959	0
XLOC_012104	AC010173.1	0	0.202403	0	0	0
XLOC_047400	AC002066.1,AC073130.2	0	0.201668	0	0.711779	0
XLOC_002984	MATN1	0	0.201651	0.394445	0	0
XLOC_036366	AC063923.2	0	0.201354	0	0	0
XLOC_017011	ADPGK-AS1	0	0.201322	0.549813	0.339666	0.56877
XLOC_018363	Z69666.1	0	0.20088	0	0.55629	0
XLOC_014206	AL139385.1	0	0.20083	0.286822	0	0.293553
XLOC_043824	AL138720.1	0	0.200826	0.336129	0	0
XLOC_024867	MTND2P40	0	0.199897	0	0	0
XLOC_039267	AC104596.1	0	0.19976	0	0	0.53265
XLOC_022909	PRR15L	0	0.199099	0	0.15669	0
XLOC_009274	PRG3	0	0.198924	0.215114	0.264221	0.75118
XLOC_024035	AP000919.1	0	0.198513	0	0	0
XLOC_034080	AL031587.1	0	0.198059	0	0	0
XLOC_019279	IL34	0	0.197652	0	0	0
XLOC_047318	RASA4DP	0	0.197633	0.400065	0.416692	0
XLOC_047342	YBX1P2	0	0.197151	0	0	0
XLOC_028469	AC013467.2	0	0.197075	0	0.238391	0
XLOC_043474	CCRL1P1	0	0.196208	0	0	0
XLOC_051190	AK4P4	0	0.196085	0	0	0
XLOC_009738	OR7E2P	0	0.195803	0	0	0
XLOC_022287	AC055811.1	0	0.194246	0	0.158476	0
XLOC_000591	OXCT2P1	0	0.194167	0	0	0
XLOC_034667	AC115284.3	0	0.193348	0	0	0
XLOC_049956	KCNK9	0	0.192839	0.115783	0.151326	0.33902
XLOC_005102	AL512631.1	0	0.192444	0	0	0
XLOC_045705	RPL7L1P3	0	0.192357	0	0	0
XLOC_043381	RSPO3	0	0.192108	0	0	0
XLOC_050386	AL162731.1	0	0.191973	0	0.237277	0
XLOC_022009	AC087392.3	0	0.191924	0	0	0
XLOC_051119	GRIN1	0	0.191764	0	0	0
XLOC_021897	DNAH17-AS1	0	0.191751	0.0958397	0.0416615	0.219095
XLOC_019051	AC007728.3	0	0.19175	0.31376	0.311224	0.396288
XLOC_029047	RTP5	0	0.191349	0.0872949	0	0
XLOC_008708	LMNTD2	0	0.191239	0	0.228429	0.560989
XLOC_012724	RASAL1	0	0.191145	0	0	0
XLOC_001902	VDAC1P4	0	0.190861	0	0	0
XLOC_045231	IL6	0	0.189788	0.607389	0.615724	0
XLOC_014503	CPNE6	0	0.18941	0.0824785	0	0.0397791
XLOC_031717	AL121892.1	0	0.189406	0.317025	0.264066	0
XLOC_000438	RPEP3	0	0.189381	0	0	0
XLOC_021080	AC005697.2	0	0.18925	0	0.0987262	0
XLOC_033776	AC000095.1	0	0.189105	0.21285	0.326392	0
XLOC_004068	PSMD8P1	0	0.189075	0	0	0.27175
XLOC_043721	SERPINB9P1	0	0.188684	0	0	0
XLOC_030852	AC013726.1	0	0.188629	0	0.0785704	0
XLOC_015537	AL133163.1	0	0.188525	0	0	0
XLOC_006027	AL445237.1	0	0.188516	0	0	0
XLOC_010767	VTI1BP3	0	0.188436	0	0	0
XLOC_016954	AC013564.1	0	0.188317	0	0	0
XLOC_051124	RNF224	0	0.188248	0	0	0
XLOC_017230	AC087284.1	0	0.188088	0	0.219849	0
XLOC_018799	SLX1B,SLX1B-SULT1A4,SULT1A4	0	0.187513	0	0	0
XLOC_029183	AC079148.1	0	0.187508	0	0	0
XLOC_026588	AC016590.3	0	0.187298	0	0	0
XLOC_011774	TAS2R31	0	0.18713	0	0	0.189133
XLOC_034303	CPNE9	0	0.18702	0.105747	0	0.487802
XLOC_015694	KTN1-AS1	0	0.186822	0.116097	0.175641	0
XLOC_032103	RIPOR3	0	0.186504	0	0	0.0450134
XLOC_049638	AC103770.1	0	0.186443	0	0	0.26474
XLOC_042526	HIST1H2BF	0	0.185175	0	0	0
XLOC_001611	TTC24	0	0.184372	0	0	0
XLOC_037344	SOD3	0	0.184338	0	0	0.19569
XLOC_025828	ZNF667-AS1	0	0.184248	0	0	0
XLOC_019336	TMPOP2	0	0.184207	0.673283	0	0
XLOC_026623	FBXO27	0	0.183391	0	0	0
XLOC_054150	BEX5	0	0.183239	0	0	0
XLOC_042585	ZNF165	0	0.183168	0.322194	0.0877848	0.130853
XLOC_008749	CD81-AS1	0	0.183117	0.418609	0.69182	0.55845
XLOC_010364	AC091814.1	0	0.183005	0	0.26624	0.23977
XLOC_053747	MKI67P1	0	0.182956	0	0.116213	0
XLOC_035940	AC009743.1	0	0.182522	0	0	0
XLOC_004472	B3GALT2	0	0.182172	0	0	0
XLOC_017753	HDC	0	0.182095	0	0	0.179126
XLOC_021250	AC243829.4	0	0.182056	0	0	0
XLOC_033303	PCAT14	0	0.181926	0	0.0434796	0
XLOC_016720	AC090519.1	0	0.181843	0	0	0.16106
XLOC_020796	ATP1B2	0	0.181497	0.153934	0.278777	0.676805
XLOC_004155	AL138899.1	0	0.181366	0.739551	0.515104	0.9434
XLOC_032293	MTCO1P1	0	0.181195	0.303924	0	0.23472
XLOC_027738	AC007099.1	0	0.180671	0	0.19845	0
XLOC_036576	RPL7P16	0	0.180018	0.337913	0	0
XLOC_051854	AL512593.1	0	0.179298	0	0	0
XLOC_038778	ST3GAL1P1	0	0.179221	0	0	0
XLOC_051251	AL161909.1	0	0.178175	0	0	0
XLOC_053025	MTND4P32	0	0.178167	0	0	0
XLOC_031502	CDH26	0	0.177704	0.107534	0.0867483	0.135225
XLOC_046767	TRGC2	0	0.176761	0	0	0
XLOC_022292	RASD1	0	0.176315	0.561553	0.551674	0
XLOC_013898	RB1-DT	0	0.176188	0	0.409826	0.559828
XLOC_051059	AL445931.1	0	0.175946	0	0	0
XLOC_013199	AL139184.1	0	0.175597	0	0	0
XLOC_035054	AC063952.2	0	0.175449	0	0	0
XLOC_044514	AL139274.1	0	0.174881	0	0.180903	0
XLOC_025178	AC025809.2	0	0.174731	0	0.130988	0
XLOC_045922	SPDYE2	0	0.174331	0	0.152759	0.377351
XLOC_016534	GOLGA8J	0	0.173956	0.255379	0.127538	0.197968
XLOC_024844	GAPDHP76	0	0.173849	0	0	0
XLOC_048124	AC087623.2	0	0.173138	0	0.207537	0.798197
XLOC_020872	AC005703.3,AC005703.6	0	0.172751	0	0	0.205295
XLOC_032766	AP001341.1	0	0.172142	0	0	0.381181
XLOC_004350	SDCCAG3P2	0	0.170902	0	0	0
XLOC_002920	AL391650.1	0	0.170689	0	0	0
XLOC_040720	HMMR	0	0.170622	0.374625	0.450784	0.368608
XLOC_007052	AC063960.2	0	0.170344	0.0784598	0.151438	0
XLOC_017190	AC087286.4	0	0.169661	0	0	0
XLOC_023412	ZNF750	0	0.169415	0	0	0.132977
XLOC_007212	LINC01219	0	0.169264	0	0	0
XLOC_008088	OR7E128P	0	0.169123	0	0	0.320268
XLOC_004343	AL022400.1	0	0.169004	0	0	0
XLOC_042177	KLF3P1	0	0.168811	0	0	0
XLOC_046311	TMEM139	0	0.168655	0	0	0
XLOC_053743	GAPDHP65	0	0.168424	0	0	0
XLOC_051123	CYSRT1	0	0.168273	0	0.1633	0.396708
XLOC_031199	AL034550.2	0	0.168035	0	0	0
XLOC_007177	EPS8L2	0	0.167812	1.43451	0.1212	0
XLOC_028960	AC019072.1	0	0.167192	0	0.0939535	0
XLOC_025549	AC026803.2	0	0.167111	0.763035	0	0.68926
XLOC_044813	IL20RA	0	0.166729	0	0	0
XLOC_013929	C13orf42	0	0.166394	0	0	0
XLOC_048658	AC104958.1	0	0.166131	0	0	0
XLOC_004079	DCST1-AS1	0	0.166051	0.243762	0.246428	0.823224
XLOC_006152	AL365356.1	0	0.165962	0	0.927564	0.418588
XLOC_053593	SCML2	0	0.165895	0	0.121795	0.1361
XLOC_006496	LRRC18	0	0.165237	1.19696	0.502143	0.490924
XLOC_047731	AC005534.1	0	0.165113	0	0	0
XLOC_012636	TTC41P	0	0.164914	0.254692	0	0.260694
XLOC_007186	CRACR2B	0	0.164801	0	0.320132	0.219168
XLOC_028533	SCHLAP1	0	0.16351	0	0	0
XLOC_039900	LINC01033	0	0.163368	0	0	0
XLOC_029706	LDHAP7	0	0.163071	0	0	0.162341
XLOC_024029	AP005136.2	0	0.162997	0	0.29459	0
XLOC_036368	DPPA4	0	0.162906	0.0797985	0.180505	0
XLOC_013676	LINC00621	0	0.162684	0	0.205414	0.173735
XLOC_032305	CR382287.2	0	0.162579	0	0	0
XLOC_043528	AL031056.2	0	0.162573	0	0	0
XLOC_053227	XPNPEP2	0	0.16225	0.0552497	0	0.106117
XLOC_036616	KRT8P36	0	0.162189	0	0.11364	0
XLOC_028444	ERICH2	0	0.162029	0	0	0
XLOC_046211	TAS2R3	0	0.161769	0	0	0
XLOC_015732	SRMP2	0	0.16163	0	0	0
XLOC_038386	AC107464.1	0	0.161078	0	0	0
XLOC_036120	SERBP1P3	0	0.160951	0.256496	0	0
XLOC_053877	PFKFB1	0	0.160507	0.229141	0	0.142202
XLOC_040693	AC134043.2,LINC02202	0	0.160065	0.787927	1.40149	0.656714
XLOC_032490	MEMO1P1	0	0.159705	0.364568	0	0.97492
XLOC_021327	CSF3	0	0.159248	1.48445	0	0.193885
XLOC_052788	HEPH	0	0.158881	0	0.0472031	0.323816
XLOC_029987	AC112229.1,AC112229.3,AC112229.4,GPAA1P2,LIMS4	0	0.158096	0	0.291779	0
XLOC_033543	AL031590.1	0	0.157385	0	0.073534	0
XLOC_012934	RPS6P20	0	0.157058	0	0	0
XLOC_032310	AF254983.1,BAGE2,TPTE	0	0.157054	0	0	0
XLOC_020414	AC012184.4	0	0.156979	0.2955	0	0.144468
XLOC_005488	AC022387.1	0	0.156701	0	0	0
XLOC_018868	AC009088.1	0	0.156184	0	0.242531	0
XLOC_047110	SSC4D	0	0.15607	0.442047	0.465041	0.209273
XLOC_021033	AC087294.1	0	0.155711	0	0.573761	0
XLOC_004683	AL513283.1	0	0.155343	1.03001	0	0
XLOC_027951	AC019097.1	0	0.155292	0	1.35642	0.816683
XLOC_035039	AC083800.1,C3orf30,UPK1B	0	0.154999	0	0.108715	0
XLOC_001022	AC093155.1	0	0.154602	0	0.277907	0.205528
XLOC_040011	AC139495.2	0	0.154196	0	0	0
XLOC_015019	FOXN3-AS2	0	0.153812	0	0	0
XLOC_051385	FAM205A	0	0.153755	0.159364	0.0546584	0.048961
XLOC_046170	AKR1D1	0	0.153744	0	0	0
XLOC_033385	AC002059.2	0	0.15361	0.121882	0	0
XLOC_006344	DDX10P1	0	0.153279	0	0.102255	0.0592319
XLOC_000706	TEX38	0	0.153201	0	0	0
XLOC_011121	AC126178.1	0	0.153105	0	0	0
XLOC_012929	AC078925.4	0	0.152895	0	0	0
XLOC_021623	EPX	0	0.152713	0.072516	0.0718295	0.0799143
XLOC_010886	DTX3	0	0.152659	0	0	0
XLOC_037195	NSG1	0	0.152314	0.49239	0	0
XLOC_041412	AC140134.1	0	0.152136	0	0.0516881	0.0768127
XLOC_029570	AC007389.4	0	0.151854	0	0	0
XLOC_015770	GPX2	0	0.151512	0	0	0.609521
XLOC_023273	ATF4P3	0	0.151491	0	0	0
XLOC_049768	BAALC-AS1	0	0.151443	0.695631	0	0.280967
XLOC_036698	AC092979.1	0	0.151137	0	0	0
XLOC_037421	AC108471.2	0	0.151078	0	0	0
XLOC_017776	AC090971.4	0	0.151057	0	0	0
XLOC_033780	AC004471.2	0	0.151028	0	0	0
XLOC_044451	HTR1B	0	0.150714	0	0.229332	0
XLOC_027241	AC018463.1	0	0.150536	0.260803	0.238492	0
XLOC_028228	PRSS40A	0	0.150468	0	0	0
XLOC_018894	AC142381.3	0	0.150051	0	0	0.853938
XLOC_047055	TRIM74	0	0.149946	0	0	0.181546
XLOC_033337	CRYBB2	0	0.149706	0.215612	0	0
XLOC_003537	AC093155.2	0	0.14942	0	0	0
XLOC_001892	AL160286.2	0	0.149154	0	0	0
XLOC_037288	RNPS1P1	0	0.149069	0	0.314597	0
XLOC_004299	SELL	0	0.149023	0.101323	0.462222	0.104232
XLOC_035583	FLJ42393	0	0.148967	0.106242	0	0
XLOC_021754	AC134407.2	0	0.148782	0	0.100287	0.092832
XLOC_001033	BX119321.1	0	0.148745	0	0	0
XLOC_041222	GOLGA5P1	0	0.14853	0	0	0
XLOC_007314	CNGA4	0	0.1483	0	0.105082	0
XLOC_040144	AC010595.1	0	0.148114	0	0	0.28275
XLOC_023159	APOH	0	0.147919	0	0	0
XLOC_018311	HNRNPA1P62	0	0.147652	0	0	0.265482
XLOC_027794	ATOH8	0	0.147518	0.169758	0	0
XLOC_003268	TTC39A	0	0.147373	1.3488	0.105327	0
XLOC_003538	LINC01364	0	0.147207	0	0	0
XLOC_015695	LINC00520	0	0.147093	0.530512	0.799708	0
XLOC_023274	QRICH2	0	0.146866	0.319924	0	0
XLOC_002845	SH2D5	0	0.146814	0	0	0
XLOC_035998	AC109583.3,PRSS44,PRSS45,PRSS46P,PRSS50	0	0.14588	0	0	0
XLOC_044078	C2-AS1	0	0.145572	0	0.259676	0
XLOC_045854	MYH16	0	0.145242	0	0	0
XLOC_039245	AC112236.1	0	0.145108	0	0	0
XLOC_012914	AC055717.1	0	0.144806	0	0	0
XLOC_042013	HTR4	0	0.144695	0	0.242818	0
XLOC_000516	AL662907.2	0	0.144681	0.116523	0.0570614	0
XLOC_024310	LINC01901	0	0.144558	0	0	0
XLOC_044338	AL590652.1	0	0.144398	0	0	0
XLOC_039331	AC023424.2	0	0.144171	0	0	0
XLOC_028640	HNRNPA1P35	0	0.14377	0	0.185201	0
XLOC_016977	PAQR5,RF00019	0	0.143628	0.0475324	0	0.468164
XLOC_017632	RHOV	0	0.143585	0.416424	0	0
XLOC_021944	FSCN2	0	0.143446	0	0	0.163641
XLOC_017547	AC123768.3	0	0.143279	0.759388	1.18211	0.19124
XLOC_017143	GOLGA6L17P	0	0.143095	0	0.0974089	0
XLOC_014838	AL135978.1,FAM71D	0	0.143054	0	0.130184	0
XLOC_009494	CD248	0	0.142945	0	0	0
XLOC_022774	CCR10	0	0.142827	0	0.149373	0.544916
XLOC_005004	-	0	0.142767	2.31492	3.03695	0.485576
XLOC_025247	GAPDHS	0	0.142507	0	0	0
XLOC_002068	SLC25A39P1	0	0.142501	0	0	0
XLOC_017824	HNRNPA3P11	0	0.142332	0.656165	0.156507	0.614253
XLOC_011471	AC073592.1	0	0.142201	0	0	0
XLOC_035112	RPS3AP14	0	0.142189	0	0	0
XLOC_051451	GLIDR	0	0.142	0.358342	0	0
XLOC_048979	AC021242.3	0	0.141994	0	0	0
XLOC_026554	LINC01529	0	0.141905	0	0.172157	0.0910414
XLOC_021875	AC111170.3	0	0.141508	0	0.187176	0
XLOC_040472	MYOT	0	0.141479	0	0	0
XLOC_041356	RPL3P6	0	0.141309	0	0	0
XLOC_029590	AC015969.1	0	0.141213	0	0.706876	0
XLOC_040434	AC104109.2	0	0.14057	0	0	0
XLOC_044049	AL645933.2	0	0.140532	1.02135	0.523176	0.136565
XLOC_043025	AL713998.2	0	0.140503	0	0.334712	0.271117
XLOC_050440	AL512625.1	0	0.140478	0.402915	0	0.216613
XLOC_003309	HNRNPA3P12	0	0.140337	0	0.365097	0.129297
XLOC_005723	AL157394.1	0	0.140328	0	0	0
XLOC_037743	SLC25A14P1	0	0.140186	0	0	0
XLOC_033587	LINC00634	0	0.140172	0	0	0
XLOC_007434	AC090099.1	0	0.140068	0	0	0
XLOC_011516	GLT1D1	0	0.139674	0	0	0
XLOC_003527	AL136382.1	0	0.139223	0.138008	0	0
XLOC_001439	AC242988.2	0	0.139167	1.07034	0.551983	0.21952
XLOC_030045	AC013457.1	0	0.138453	0	0	0
XLOC_017212	AC124068.2	0	0.138438	0	0	0
XLOC_024615	AC027307.3	0	0.137934	0	0	0.232757
XLOC_039242	AC097376.1	0	0.137751	0	0.154847	0
XLOC_053417	PNMA3	0	0.137636	0	0	0
XLOC_023758	AC012254.3	0	0.13733	0	0.199382	0
XLOC_038678	TXK	0	0.13711	0.415327	0	0
XLOC_016739	SLC28A2	0	0.13697	0	0	0
XLOC_033969	AC003071.1	0	0.136959	0	0	0
XLOC_050303	CA9	0	0.13671	0	0	0
XLOC_022435	KRT18P55	0	0.136635	0	0	0
XLOC_002118	BX571818.1,RHEX	0	0.136561	0.294577	0.172983	0
XLOC_001172	AL160171.1	0	0.135941	0	0.454873	0
XLOC_002174	SNX25P1	0	0.135867	0	0	0
XLOC_029889	UBTFL6	0	0.135165	0	0	0.128502
XLOC_028487	HOXD10,HOXD11	0	0.134804	0	0	0
XLOC_029289	AC021171.2	0	0.134747	0	0	0
XLOC_038286	AC078881.1	0	0.134497	0.130387	0	0
XLOC_030985	CDC25B	0	0.134359	0.140171	0	0
XLOC_013514	METTL21EP	0	0.134103	0	0	0.0738024
XLOC_011952	LINC02422	0	0.133998	0	0	0.296024
XLOC_000567	AL513220.1	0	0.133773	0	0	0
XLOC_008224	AP000446.1	0	0.132993	0.092323	0.107812	0
XLOC_018668	AC130456.1	0	0.132761	0	0	0
XLOC_045597	INTS4P1	0	0.132705	0.0892848	0.20952	0.082979
XLOC_000837	LINC01358	0	0.13256	0.677792	0.673915	0.653309
XLOC_008987	RNA5SP333,SAA2,SAA2-SAA4,SAA4	0	0.132543	0	0	0.213203
XLOC_040385	KIAA1024L	0	0.131935	0	0.154701	0.0665859
XLOC_008533	PDZD3	0	0.131535	0	0	0
XLOC_039290	AC104791.2	0	0.131119	0	0	0
XLOC_015292	AL583722.1	0	0.130823	0.149232	0	0
XLOC_021901	AC100788.1	0	0.130691	0	0	0
XLOC_037761	GAPDHP60	0	0.130578	0	0	0
XLOC_052490	MAGEB3	0	0.130427	0	0	0
XLOC_045215	AC099342.1	0	0.129965	0	0	0
XLOC_050336	PAICSP1	0	0.129774	0.179702	0	0.12111
XLOC_036300	WDR82P1	0	0.129627	0	0	0
XLOC_026021	AC011498.4,LRG1,PLIN5	0	0.129259	0.0633346	0.219315	0.425318
XLOC_031576	LINC00266-1	0	0.12923	0	0	0
XLOC_051886	C9orf152	0	0.129004	0	0.0950459	0.0711081
XLOC_013978	AL445238.1	0	0.128995	0.275959	0	0.167969
XLOC_000987	AL138799.1	0	0.128121	0	0.112577	0
XLOC_037047	GP5	0	0.127721	0	0	0.14902
XLOC_004511	ASCL5	0	0.127066	0	0	0
XLOC_004435	AL356273.3	0	0.126984	0.109198	0.0778428	0
XLOC_004415	SMG7-AS1	0	0.126671	0.348116	0	0
XLOC_045370	POU6F2	0	0.126312	0	0	0
XLOC_025779	KIR2DL3	0	0.125977	0.118845	0	0
XLOC_043496	AL136116.3	0	0.124424	0.42474	0.195806	0
XLOC_021611	AC015883.1	0	0.123705	0	0.0999069	0
XLOC_011625	TEX52	0	0.123698	0	0	0
XLOC_019580	Z97633.1	0	0.123437	0	0.857784	0.43317
XLOC_049180	LINC00589	0	0.12319	0	0.141976	0
XLOC_017067	TMEM266	0	0.123065	0	0.757879	0.322135
XLOC_033819	AC002472.2,AC002472.3,TUBA3FP	0	0.12274	0.233331	0	0.102369
XLOC_050702	AL157384.1	0	0.122547	0	0	0
XLOC_007896	AP001858.1	0	0.122282	0	0	0
XLOC_013016	IL17D	0	0.122241	0.42697	0.213795	0.419873
XLOC_050635	PA2G4P6	0	0.121573	0	0	0.112827
XLOC_008456	ATF4P4	0	0.121354	0	0	0
XLOC_047408	ST7-AS1	0	0.121142	0.879075	0	0.177173
XLOC_033811	CCDC74BP1	0	0.120928	0	0.271889	0.374046
XLOC_005579	DNAJC9-AS1	0	0.120571	0.103023	0.0839256	0.111417
XLOC_034383	RAD23BP1	0	0.12007	0	0	0
XLOC_002918	TRIM63	0	0.119882	0	0	0
XLOC_044378	AL135905.1	0	0.11988	0.47535	0.959204	0
XLOC_037418	AC021148.1	0	0.119682	0.13145	0	0
XLOC_011903	MANSC4	0	0.119624	0.269097	0	0
XLOC_050244	ASS1P12	0	0.119415	0.141118	0.288695	0
XLOC_010944	AC025262.2	0	0.119314	0	0	0
XLOC_020458	AC009120.5	0	0.11914	0	0	0
XLOC_012147	HNRNPA3P10	0	0.119115	0	0	0
XLOC_040474	AC113382.1	0	0.119062	0	0.186344	0
XLOC_046569	AC004982.2	0	0.118947	0.383845	0.463208	0.245506
XLOC_010504	TDGP1	0	0.118758	0.172763	0	0
XLOC_026379	ZNF826P	0	0.118464	0	0	0
XLOC_027278	AC104623.1	0	0.118335	0	0	0
XLOC_020721	SPNS3	0	0.118251	0	0.627059	0
XLOC_044384	ADH5P4	0	0.118177	0	0	0
XLOC_033406	SIRPAP1	0	0.117983	0	0	0.113623
XLOC_049967	AC011676.5	0	0.117361	0	0.0876517	0.084957
XLOC_045275	HOTTIP,RF02040,RF02041,RF02042,RF02043	0	0.117266	0.12163	0	0.0841594
XLOC_044517	AL049697.3	0	0.117185	0	0	0
XLOC_036780	PA2G4P4	0	0.117088	0	0	0
XLOC_045404	AEBP1,MIR4649	0	0.116728	0.0799065	0	0
XLOC_002002	CFHR2	0	0.116654	0	0	0
XLOC_049906	GSDMC	0	0.116059	0	0	0
XLOC_030558	ANKRD44-IT1	0	0.115817	0	0	0.149539
XLOC_005473	CABCOCO1	0	0.115779	0	0	0
XLOC_010272	PLEKHG6	0	0.115494	0.123347	0.124633	0
XLOC_045271	HOXA-AS3	0	0.115034	0	0	0
XLOC_039955	AC122718.1	0	0.11498	0.214887	0	0
XLOC_026294	AC008764.10	0	0.114809	0	0	0
XLOC_036012	AC112512.1	0	0.114708	0	0	0
XLOC_015533	SEPT7P1	0	0.114424	0	0	0.104164
XLOC_050317	CCIN	0	0.114218	0.101317	0.30093	0
XLOC_004715	HHIPL2	0	0.11421	0	0	0
XLOC_042740	HLA-DQA2	0	0.114032	0	0	0
XLOC_037843	ACTR3BP4	0	0.113879	0	0	0
XLOC_033150	SERPIND1	0	0.113455	0	0	0
XLOC_005693	AC025268.1	0	0.113394	0	0	0
XLOC_006852	TLL2	0	0.113389	0	0.144434	0
XLOC_001593	AL139128.1	0	0.113027	0	0	0
XLOC_046470	AC006372.2	0	0.112844	0	0	0.157169
XLOC_023520	ZNF415P1	0	0.112669	0.181209	0.181344	0.468952
XLOC_008939	DKK3	0	0.112198	0	0	0
XLOC_001708	FCRLB	0	0.111763	0.395447	1.21086	1.46176
XLOC_042497	AL133268.1	0	0.111439	0	0	0.111264
XLOC_026620	CCER2	0	0.111226	0	0.266234	0
XLOC_031028	PLCB4	0	0.111166	0	0	0
XLOC_000228	AL391094.1	0	0.111048	0.174647	0	0
XLOC_013563	SOX1	0	0.111046	0	0	0.101023
XLOC_053026	MTND5P26	0	0.110693	0	0	0
XLOC_014590	QRSL1P3	0	0.11059	0	0	0
XLOC_050276	SERPINH1P1	0	0.11029	0	0	0.189502
XLOC_002025	NR5A2	0	0.110195	0	0.138959	0
XLOC_019543	FBXL16	0	0.110044	0	0	0
XLOC_001677	NHLH1	0	0.109998	0	0.0904094	0.226351
XLOC_025999	RAX2	0	0.109437	0	0	0
XLOC_012471	PAWR	0	0.109327	0	0	0
XLOC_011464	AC117503.3	0	0.109288	0.180791	0	0.231363
XLOC_009998	APOA4	0	0.108835	0	0	0
XLOC_041046	RBBP4P1	0	0.108616	0	0	0
XLOC_008898	STK33	0	0.108514	0	0	0
XLOC_036221	LINC00877	0	0.107825	0.264396	0.125912	0
XLOC_037227	HTRA3	0	0.10745	0	0	0
XLOC_009843	AP001351.1	0	0.107208	0	0	0
XLOC_014139	LINC01232	0	0.107193	0	0	0.102158
XLOC_014813	AL161670.2	0	0.106968	0	0	0
XLOC_033789	LINC00895	0	0.106521	0	0	0
XLOC_011136	AC026111.1	0	0.106364	0	0	0.254757
XLOC_015032	AL096869.2	0	0.106116	0	0	0.22581
XLOC_002206	KRT18P12	0	0.106088	0	0	0.150697
XLOC_027038	AC245884.11,AC245884.6,LILRA4,LILRA5,VN1R104P	0	0.106009	0.170537	0	0
XLOC_015929	ISM2	0	0.105993	0	0	0
XLOC_005613	AC010997.5	0	0.105803	0	0	0
XLOC_019520	FAM157C	0	0.105469	0	0	0
XLOC_027703	AC074008.1	0	0.105297	0	0	0
XLOC_000045	TAS1R3	0	0.105211	0.0633069	0.0599244	0
XLOC_030302	AC005539.1	0	0.104902	0	0	0
XLOC_044551	EPHA7	0	0.104626	0	0.0330208	0
XLOC_045007	PRR18	0	0.104553	0	0	0
XLOC_022696	KRT12	0	0.103749	0	0	0.573275
XLOC_047855	AC104964.2	0	0.103615	0.0525047	0	0
XLOC_011869	C12orf77	0	0.103501	0.13624	0.135069	0.104645
XLOC_023628	CABYR	0	0.103262	0	0	0
XLOC_043328	VGLL2	0	0.103204	0	0	0
XLOC_007155	ODF3	0	0.103098	0	0.155331	0
XLOC_035643	AC024937.2	0	0.102913	0.154444	0.15114	0.0941593
XLOC_039567	TUBB7P	0	0.102655	0	0.147393	0.154629
XLOC_043804	ERVFRD-1	0	0.102484	0	0	0.0819703
XLOC_043128	AL135903.1	0	0.102375	0	0	0.184931
XLOC_020811	AC129492.1	0	0.101951	0	0	0
XLOC_049794	ABRA	0	0.101789	0	0	0
XLOC_046098	AC073320.1	0	0.101508	0	0	0
XLOC_005648	NUTM2E	0	0.101457	0	0	0
XLOC_028994	AC104667.2	0	0.101389	0.421517	0	0.460658
XLOC_049322	AC120036.1	0	0.101315	0	0	0
XLOC_042347	FAM50B	0	0.101219	0	0	0.154095
XLOC_033906	Z99916.3	0	0.101117	0	0	0
XLOC_042262	AC136604.2	0	0.100757	0	0	0
XLOC_030289	LINC01876	0	0.100589	0.513642	0.198584	0.803054
XLOC_035242	SPSB4	0	0.100528	0.434682	0.494859	0
XLOC_022090	GGT6	0	0.100327	0	0	0
XLOC_021774	MAP2K6	0	0.0999668	0	0	0
XLOC_039341	SFRP2	0	0.0998622	0	0	0.144194
XLOC_040763	FGF18	0	0.0996275	0	0	0
XLOC_046117	LINC00513	0	0.0994077	0.1229	0	0
XLOC_047875	C8orf49	0	0.0993687	0	0	0
XLOC_001789	XCL1	0	0.0991535	0.207121	0	0
XLOC_052605	ZNF157	0	0.0991528	0	0	0
XLOC_004215	NECTIN4	0	0.0985937	0.0561288	0.306098	0
XLOC_037364	LINC02261	0	0.098398	0.0897214	0.0755625	0
XLOC_044611	RPL3P7	0	0.0983959	0	0	0
XLOC_023213	SDK2	0	0.098359	0.0164641	0	0
XLOC_017794	EEF1A1P22	0	0.0981478	0	0.251806	0
XLOC_011818	HIST4H4	0	0.0978229	1.68127	0	1.76549
XLOC_045464	HAUS6P3	0	0.0977074	0.19156	0.145311	0.127595
XLOC_037886	RRH	0	0.0976955	0	0.167631	0
XLOC_043912	AL513548.2	0	0.0975422	0	0	0
XLOC_025909	THEG	0	0.0973778	0	0	0
XLOC_012185	KRT3	0	0.0973604	0.0858087	0	0
XLOC_030778	FAM124B	0	0.096743	0.0849719	0.081688	0.104323
XLOC_038985	HPGDS	0	0.0965039	0	0	0
XLOC_020175	ABCC11,AC096996.2	0	0.096493	0.102945	0	0.519816
XLOC_044973	AIRN	0	0.0958288	0.0860882	0	0
XLOC_018468	AC093525.10	0	0.0954793	0	0	0
XLOC_004555	KRT8P29	0	0.0951647	0	0	0
XLOC_022133	SLC13A5	0	0.0949489	0.0365673	0.0886509	0.0304657
XLOC_019400	AC092135.1	0	0.0947091	0	0.091731	0
XLOC_022545	AC004147.4,AC024610.2,ASIC2,LINC01989	0	0.0945887	0	0	0
XLOC_043841	NHLRC1	0	0.0934842	0.440366	0.211219	0.177825
XLOC_003615	AC092802.1	0	0.0930098	0	0	0
XLOC_011669	PIANP	0	0.0930017	0.166731	0	0.111487
XLOC_054000	RF01881,RF02266,XIST	0	0.092969	0	0	0
XLOC_012546	RBMS2P1	0	0.0928046	0	0	0
XLOC_021909	LINC01977	0	0.0927515	0.205056	0	0
XLOC_047517	AC016831.4	0	0.0926598	0	0.102991	0
XLOC_028803	GPBAR1	0	0.0926116	0.328283	0	0.133995
XLOC_006261	AL353147.1	0	0.0919994	0.119856	0.114873	0
XLOC_031000	AL121757.1	0	0.0916568	0	0	0
XLOC_032676	CR382285.2	0	0.0915192	0	0.108105	0.370078
XLOC_051039	GFI1B	0	0.0913227	0	0	0
XLOC_050329	KCTD9P3	0	0.0909439	0	0.13407	0
XLOC_001045	LINC01763	0	0.0909339	0	0	0
XLOC_053382	HSFX4	0	0.090863	0	0	0
XLOC_040067	ANKDD1B	0	0.0908007	0	0	0.0907125
XLOC_025972	AC092068.3	0	0.0904164	0	0	0
XLOC_051466	BX255923.2	0	0.0903512	0	0	0.0981199
XLOC_033672	AL117328.2	0	0.0902265	0	0	0
XLOC_020236	LINC02140	0	0.0901313	0	0	0
XLOC_054868	EIF4A1P2	0	0.0898463	0	0	0
XLOC_010051	THY1	0	0.089829	0	0.387946	0
XLOC_024015	AP001020.2	0	0.0895024	0	0.291181	0.199427
XLOC_016629	AC116158.1	0	0.0894035	0.134573	0.0945084	0
XLOC_049426	AC091173.1	0	0.0893724	0.0685162	0.123827	0.0501153
XLOC_051829	GRIN3A	0	0.0893139	0.0267287	0.0259916	0.0214423
XLOC_048229	NPBWR1	0	0.0892973	0	0.152637	0
XLOC_047595	WEE2-AS1	0	0.089223	0	0	0.684625
XLOC_023235	GRIN2C	0	0.0891757	0.0537477	0.154869	0.0721363
XLOC_040543	PCDHB19P	0	0.0891178	0	0	0
XLOC_046777	TRGV9	0	0.0884372	0.104008	0	0
XLOC_047781	PAICSP4	0	0.0884082	0	0	0
XLOC_038461	LINC02447	0	0.0882783	0.103929	0	0
XLOC_043543	AL355312.1	0	0.0880774	0.0776849	0	0
XLOC_000648	CFAP57	0	0.0880229	0	0.0464875	0
XLOC_029527	AC018462.1	0	0.087858	0	0	0
XLOC_009742	XIAPP2	0	0.0876126	0	0	0
XLOC_036782	LINC00880	0	0.0872902	0	0	0
XLOC_017694	HNRNPMP1	0	0.0872371	0.163267	0	0
XLOC_007950	SLC22A20P	0	0.0871851	0	0.506829	0.0787289
XLOC_007426	KCNC1	0	0.0868735	0.199565	0	0
XLOC_017245	LINC01585	0	0.0864824	0	0	0.117588
XLOC_031340	WISP2	0	0.0864286	0	0	0
XLOC_008236	CCDC83	0	0.0863953	0	0	0
XLOC_004204	SLAMF1	0	0.0863562	0.0668714	0	0.284212
XLOC_017635	AC020661.4	0	0.0861528	0	0	0
XLOC_008653	TMEM45B	0	0.086092	0	0	0
XLOC_024226	AC105114.1	0	0.0860439	0	0	0
XLOC_027823	ANKRD36BP2	0	0.0858924	0	0	0.326778
XLOC_047635	OR2A7	0	0.0857325	0.379812	0.230555	0
XLOC_000512	AL020995.1,AL355864.2	0	0.0857027	0	0.117892	0
XLOC_046337	OR2A25	0	0.0856526	0	0	0
XLOC_021435	RUNDC3A	0	0.0852601	0	0.104542	0.141109
XLOC_034018	BPIFC	0	0.0852365	0	0	0
XLOC_008514	AP004609.3	0	0.0850057	0	0.222705	0.145407
XLOC_024032	CBX3P2	0	0.0849987	0.487023	0.143935	0.516665
XLOC_037065	AC233280.2	0	0.08441	0	0.943129	0.113248
XLOC_029325	AC019127.1	0	0.084262	0	0	0
XLOC_040202	LINC01554	0	0.0841792	0	0	0
XLOC_020519	AC105411.1	0	0.0839119	0	0	0
XLOC_018495	CASP16P	0	0.0839011	0	0.0887907	0
XLOC_021375	HSPB9	0	0.0837325	0	0	0
XLOC_016586	CHRM5	0	0.0831788	0	0.0764414	0.0589729
XLOC_012745	AC078880.4	0	0.0826448	0	0	0
XLOC_051683	AL513318.2	0	0.0826336	0	0	0
XLOC_000652	MPL	0	0.0826004	0	0.610339	0
XLOC_047870	FAM167A-AS1,TDH	0	0.082416	0	0	0.242371
XLOC_025287	AC020928.1	0	0.0821816	0	0	0
XLOC_006900	AL138762.1	0	0.0821663	0.298122	0.141871	0.103676
XLOC_001541	AL513523.2	0	0.0820135	0	0.0993636	0
XLOC_043479	AL390205.1	0	0.0816936	0	0	0
XLOC_017130	TMC3-AS1	0	0.081542	0	0	0
XLOC_005405	AC074325.1	0	0.0813166	0	0	0
XLOC_027820	AC104134.1	0	0.0811627	0	0.128216	0
XLOC_033475	Z82217.1	0	0.0810868	0	0	0
XLOC_034622	CCDC36	0	0.0809811	0	0	0
XLOC_053708	CASK	0	0.0805106	0.359966	0.0865405	0
XLOC_036624	LINC01391	0	0.0803265	0	0.128319	0
XLOC_028396	AC009487.2,SLC4A10,TBR1	0	0.0801026	0	0.062502	0
XLOC_055004	TTTY10	0	0.0798589	0.138363	0.122996	0.178869
XLOC_029725	SFTPB	0	0.0797762	0	0.0782699	0
XLOC_034921	COL8A1	0	0.0794917	0	0.18936	0.31638
XLOC_007041	WDR11-AS1	0	0.079295	0	0	0
XLOC_043779	HNRNPLP1	0	0.0792438	0	0	0
XLOC_043300	BRD7P4	0	0.0791955	0	0	0
XLOC_013633	CASC4P1	0	0.07907	0	0	0.106311
XLOC_052447	CXorf58	0	0.0788213	0.142988	0	0.187095
XLOC_032197	MIR1-1HG-AS1	0	0.0788154	0	0.438055	0.0937621
XLOC_031599	AL109809.1	0	0.0787623	0.480236	0.175657	0.27583
XLOC_012091	RND1	0	0.0783837	0	0	0.127656
XLOC_004073	KCNN3	0	0.0781645	0.122838	0.407477	0.141732
XLOC_047384	AC073346.2	0	0.0778401	0	0	0
XLOC_051046	CEL	0	0.0777994	0	0	0
XLOC_051675	C9orf153	0	0.0777228	0	0	0.0682383
XLOC_008722	AP006623.1	0	0.0776219	0	0	0
XLOC_003431	DEPDC1	0	0.0774596	0	0.0603551	0.0603326
XLOC_052896	MAGEE1	0	0.0772849	0.108963	0.0568985	0.125221
XLOC_033793	ARVCF	0	0.0772654	0.098947	0	0.115749
XLOC_050481	CNTNAP3P2	0	0.076863	0	0	0
XLOC_033094	LINC01634	0	0.0768389	0	0	0
XLOC_034947	AC106712.1,LINC02085	0	0.0765484	0	0.72221	0
XLOC_020866	AC005224.3	0	0.0764931	0.113356	0	0
XLOC_023415	AC139099.1	0	0.0763845	0	0	0
XLOC_009940	POU2AF1	0	0.0763602	0.146538	0	0
XLOC_029648	AC073263.2	0	0.0761296	0	0	0
XLOC_048984	AC079200.1	0	0.0759321	0	0	0
XLOC_052164	LCN8	0	0.0758485	0	0	0
XLOC_046192	KDM7A-DT	0	0.0754954	0.785401	0.640431	0.699816
XLOC_030679	AC079610.1	0	0.0752945	0	0	0.171821
XLOC_049114	AC107959.1	0	0.0752731	0	0.16786	0.122471
XLOC_048468	AC106038.1	0	0.0752122	0	0	0
XLOC_050620	SPATA31E1	0	0.0749936	0	0	0.0713431
XLOC_043337	Z99496.1	0	0.0749249	0	0.0934013	0.0782193
XLOC_023393	LINC01970	0	0.0746772	0	0.108853	0.380246
XLOC_012207	HOXC-AS3	0	0.0745227	0	0.0968496	0
XLOC_003394	LINC01359	0	0.074209	0	0	0.0781427
XLOC_052805	FAM155B	0	0.0741113	0.0502653	0.128001	0
XLOC_015675	BMP4	0	0.0740381	0	0	0
XLOC_032017	RIMS4	0	0.0736342	0	0	0
XLOC_026447	AC011503.1	0	0.0732529	0	0	0
XLOC_053376	HSFX1	0	0.0731844	0	0	0.105371
XLOC_038169	GUCY1A1	0	0.0727007	0.205019	0.128608	0
XLOC_032556	PDE9A	0	0.0723054	0	0	0
XLOC_010868	AC121758.1	0	0.0719665	0	0	0
XLOC_044818	AL356234.1	0	0.0718029	0.099023	0	0
XLOC_018065	AC091100.1	0	0.0718021	0	0	0
XLOC_045458	HAUS6P1	0	0.0717318	0	0	0.378835
XLOC_010879	INHBC	0	0.071654	0	0.43372	0.196723
XLOC_024945	CYP4F8	0	0.0714426	0	0	0
XLOC_011442	CLIP1-AS1	0	0.0710683	0	0.122911	0
XLOC_013166	RLIMP1	0	0.0709615	0	0.107025	0
XLOC_043338	PLN	0	0.0707848	0	0	0
XLOC_001978	RGS18	0	0.0707789	0	0.204699	0.152325
XLOC_001260	PKMP1	0	0.0707383	0	0.109537	0.136073
XLOC_018514	VASN	0	0.0706409	0	0.28971	0
XLOC_019296	MARVELD3	0	0.0705703	0	0	0
XLOC_013179	VWA8-AS1	0	0.0704385	0.101614	0	0
XLOC_013894	LINC00562	0	0.070406	0.327187	0.178346	0
XLOC_011845	EEF1A1P4	0	0.0701833	0	0.121046	0
XLOC_049342	SNAI2	0	0.0701663	0	0	0
XLOC_051513	AL590399.1	0	0.0700086	0.131522	0.249661	0
XLOC_020652	AC129507.1	0	0.0699821	0	0.311244	0
XLOC_012955	AC148477.5	0	0.0699088	0	0	0
XLOC_000704	DMBX1	0	0.0698835	0	0.0750297	0
XLOC_017885	TPM1-AS	0	0.0696949	0	0	0
XLOC_029003	AC012485.1	0	0.0695349	0	0	0.064802
XLOC_013948	PCDH8	0	0.0693286	0	0	0
XLOC_014667	MGAT2	0	0.0693044	0.089391	0	0
XLOC_048474	AC104966.1	0	0.0692602	0	0	0
XLOC_050743	COL15A1	0	0.0692497	0.0660709	0.0327995	0.112422
XLOC_045030	KIF25-AS1	0	0.0690365	0	0	0
XLOC_031348	SEMG1	0	0.0689485	0	0	0
XLOC_028934	AC073476.3	0	0.0687567	0	0	0.0713241
XLOC_038032	LINC02172	0	0.068683	0	0.242716	0
XLOC_011469	AC026358.1	0	0.0686381	0	0	0
XLOC_031049	ISM1	0	0.0684845	0.392524	0.32747	0.241857
XLOC_024300	CELF4	0	0.0682637	0	0	0.0692242
XLOC_053536	MID1	0	0.0679452	0.255618	0.0321999	0
XLOC_001222	PIFO	0	0.0678517	0	0	0.1846
XLOC_048131	HTRA4	0	0.0675459	0	0	0
XLOC_050064	DMRT3	0	0.0675334	0	0.250526	0.094063
XLOC_035899	AC105749.1	0	0.0671564	0.163101	0	0.225114
XLOC_047107	AC005077.2,GTF2IP7	0	0.0663446	0	0.0869354	0.0677042
XLOC_002452	CATSPERE	0	0.0658618	1.51976	0.676611	0.0493267
XLOC_036857	AC008040.1,AC008040.4	0	0.0658558	0.074543	0.0333903	0.0900906
XLOC_005651	SFTPD-AS1	0	0.0657848	0.11044	0	0.0717909
XLOC_006106	TUBB8	0	0.0657477	0	0.136992	0
XLOC_009113	LRRC4C	0	0.0656341	0	0	0
XLOC_046770	TRGC1	0	0.0655796	0	0	0
XLOC_044952	SRP72P2	0	0.0653875	0.113983	0	0
XLOC_037084	SMCO1	0	0.0653498	0	0.122173	0
XLOC_026387	AC008739.5	0	0.0653293	0	0	0.138395
XLOC_026963	FPR1	0	0.0651884	0.170182	0	0
XLOC_003706	KCNA10	0	0.0651438	0	0	0.247802
XLOC_044039	AL662844.4	0	0.065071	0.148733	0.215334	0.222088
XLOC_038781	GNRHR	0	0.0649839	0	0	0.158112
XLOC_041020	CMBL	0	0.0648141	0.117843	0	0.239387
XLOC_007152	CICP23	0	0.0646465	0	0	0
XLOC_029004	AC012485.3	0	0.064542	0	0	0.0974627
XLOC_028711	GPR1-AS	0	0.0644786	0.116771	0	0
XLOC_004495	MIR181A1HG	0	0.0641577	0	0	0
XLOC_033980	SEC14L4	0	0.0637144	0.157443	0	0.0692313
XLOC_001108	PLPPR4	0	0.0633879	0.103388	0.049509	0
XLOC_042843	DAAM2	0	0.0633543	0	0	0
XLOC_002887	CNR2	0	0.0632146	0.0380195	0.0747419	0.0481191
XLOC_029503	AC132153.1	0	0.0631363	0	0	0
XLOC_023755	AC090241.2	0	0.0630243	0	0	0.059933
XLOC_005350	ZNF32-AS3	0	0.0628192	0	0	0
XLOC_026579	AC020928.2	0	0.0625674	0	0	0.0811728
XLOC_021868	LINC02080	0	0.0625459	0	0	0.193723
XLOC_040191	AC008534.1	0	0.0624782	0	0	0
XLOC_011931	DDX11-AS1	0	0.0621172	0	0.100503	0
XLOC_032134	LINC01441	0	0.0615421	0	0.0845596	0
XLOC_048988	PRSS51	0	0.0613074	0.16817	0.0821324	0.307135
XLOC_026855	FUT1	0	0.0609806	0	0	0.0544802
XLOC_009126	ALKBH3-AS1	0	0.0609581	0.106206	0	0
XLOC_044075	SLC44A4	0	0.0608086	0	0.0843257	0
XLOC_028835	DES	0	0.0606807	0	0	0
XLOC_001195	AL450468.2	0	0.0605198	0	0	0
XLOC_000836	LINC01135	0	0.0604262	0.203799	0.469856	0.107126
XLOC_042354	C6orf201	0	0.0603955	0.107412	0.308234	0.118353
XLOC_034091	DMC1	0	0.0602022	0	0	0
XLOC_049900	TMEM75	0	0.060031	0	0.084764	0
XLOC_039115	CIR1P2	0	0.0597301	0	0	0
XLOC_046652	AC006026.1	0	0.0592983	0	0	0
XLOC_003459	ERICH3	0	0.0591142	0.081548	0	0.0452948
XLOC_039130	CICP16	0	0.0590837	0	0	0.0661809
XLOC_013504	AL136526.1	0	0.0590686	0.227972	0.187087	0.425953
XLOC_005243	AL355376.1,AL355376.2,LINC01517	0	0.0587324	0	0	0
XLOC_020512	AC092376.2	0	0.0585779	0	0.0971141	0.0378198
XLOC_013927	GUCY1B2	0	0.0585693	0	0.0877566	0
XLOC_036681	PLSCR4	0	0.0584267	0	0	0
XLOC_011579	AC127070.2	0	0.058417	0	0.286811	0.0583116
XLOC_030353	SCN9A	0	0.0583477	0.16459	0.0584298	0.0536251
XLOC_024935	SYDE1	0	0.0581825	0	0	0
XLOC_026950	SIGLEC10	0	0.0578101	0.137656	0	0
XLOC_017089	SH2D7	0	0.0574952	0	0	0
XLOC_040380	SLC27A6	0	0.0573431	0	0	0
XLOC_028765	AC016708.1	0	0.057163	0	0	0.487998
XLOC_019154	TEPP	0	0.0571511	0	0	0
XLOC_030764	AC097461.1	0	0.0570958	0.273939	0	0.0596702
XLOC_016152	AL928654.1	0	0.0569387	0.259705	0.219089	0
XLOC_018223	PLIN1	0	0.0568502	0	0	0
XLOC_030967	TMC2	0	0.0564931	0	0	0
XLOC_042546	AL121936.1	0	0.056493	0	0	0
XLOC_035590	CLDN16	0	0.0564108	0.247229	0.695401	0.215194
XLOC_026870	AC008687.7,AC008687.8,CGB7,NTF4	0	0.0561973	0.0592482	0	0.0706726
XLOC_045118	OR10AH1P	0	0.056041	0	0.0863052	0
XLOC_003884	PDZK1	0	0.0554807	0.0993692	0.862178	0.127891
XLOC_022092	ALOX15	0	0.0552422	0.174163	0.0749237	0.0787538
XLOC_015648	AL358334.2	0	0.0551344	0	0.0909232	0.228666
XLOC_025446	ZNF285B	0	0.0550715	0	0	0
XLOC_001922	LINC00272,RGSL1	0	0.0549401	0.0406938	0	0.196616
XLOC_054241	DANT2	0	0.0549279	0	0	0.126106
XLOC_019141	CCL22	0	0.0547829	0.370533	0.422756	0.437024
XLOC_012469	AC027288.3	0	0.0544891	0	0.163956	0
XLOC_004406	RGS8	0	0.0544346	0.134976	0.0326361	0.0550228
XLOC_032124	AL354993.1	0	0.0544157	0	0	0.110171
XLOC_036591	AMOTL2,RPL39P5	0	0.0543629	0.20924	0.0909904	0
XLOC_002767	AL031283.2	0	0.05432	0	0.0770355	0.0578863
XLOC_035918	ACVR2B-AS1	0	0.0542353	0	0.0850586	0.107354
XLOC_015299	AL583810.2	0	0.0541867	0	0	0
XLOC_027353	EMILIN1	0	0.054142	0	0	0.0627765
XLOC_022875	MAPT-AS1	0	0.0540613	0	0	0
XLOC_020565	AC026469.1	0	0.0535345	0	0.0979865	0.0617367
XLOC_048018	EPHX2	0	0.0534388	0	0	0
XLOC_005605	AC018511.5	0	0.0532761	0	0.198947	0
XLOC_004202	SLAMF6	0	0.0532367	0.838624	0.327962	0.476517
XLOC_031735	AL049646.1	0	0.0526487	0	0.0970107	0.0648222
XLOC_009917	EXPH5	0	0.0526306	0.0220208	0.0156032	0
XLOC_014224	ATP11A-AS1	0	0.0526277	0	0	0
XLOC_037863	NPNT	0	0.0525737	0	0	0
XLOC_052586	LINC01204	0	0.0522983	0.0888359	0.0628377	0
XLOC_039897	FST	0	0.0520477	1.32929	0.918535	0.427152
XLOC_054132	TAF7L	0	0.0519875	0.101951	0	0
XLOC_004125	AL590666.3	0	0.0518695	0	0.0473284	0
XLOC_005699	NUTM2A	0	0.0518069	0.0569554	0	0.0681514
XLOC_007262	OR52K1	0	0.0515315	0	0.0410989	0
XLOC_048656	COL14A1	0	0.051462	0	0.0500028	0
XLOC_024934	OR1I1	0	0.0514313	0	0.0336925	0
XLOC_026593	AC022148.1	0	0.0513507	0	0	0
XLOC_020771	BCL6B	0	0.0510897	0	0	0
XLOC_048336	C8orf34	0	0.0510435	0	0	0
XLOC_044494	LINC02535	0	0.0507719	0.578608	0.325618	0.191373
XLOC_013122	RXFP2	0	0.050698	0.086035	0.0718815	0
XLOC_003202	MRPS17P1,PPIAP35	0	0.0506927	0.0866345	0.0715254	0.0959775
XLOC_013695	TPTE2P1	0	0.0506732	0	0	0
XLOC_053098	TRPC5OS	0	0.0505733	0.259266	0	0.429118
XLOC_020201	AC007608.1	0	0.0501783	0	0	0
XLOC_047636	CTAGE8	0	0.0501747	0	0.0723517	0
XLOC_024578	AC004156.1	0	0.0500252	0	0.0567114	0
XLOC_021526	FLJ40194	0	0.0499991	0	0	0
XLOC_012095	DDN	0	0.0499799	0.193013	0.145281	0.0659844
XLOC_035597	OSTN	0	0.0499145	0.082286	0	0
XLOC_015398	SALL2	0	0.049911	0	0	0
XLOC_007265	OR52I1	0	0.0496775	0	0.0595797	0.0500456
XLOC_043367	NKAIN2	0	0.049672	0	0	0
XLOC_010926	LDHAL6CP	0	0.0493125	0	0	0
XLOC_010694	KCNH3	0	0.049226	0	0.0556342	0
XLOC_025219	WTIP	0	0.0489772	1.48395	0.382836	0.425237
XLOC_040839	SLC34A1	0	0.0488546	0	0	0
XLOC_047667	ATP6V0E2-AS1	0	0.0486705	0.0688552	0.0669386	0
XLOC_011608	AC005183.1	0	0.0486234	0	0	0
XLOC_052842	BX119917.1,NHSL2	0	0.0483797	0	0	0.0786337
XLOC_048441	CA13	0	0.0480386	0.645526	0.0654543	0.184385
XLOC_047253	CYP3A4	0	0.0480157	0	0	0
XLOC_006440	TMEM72-AS1	0	0.0478226	0	0.116024	0
XLOC_004721	SUSD4	0	0.047621	0	0	0.0921043
XLOC_013527	AL138689.2	0	0.0475691	0	0.193439	0.0439489
XLOC_054047	HK2P1	0	0.0474212	0	0.128284	0
XLOC_026873	HRC	0	0.0473492	0.0572246	0	0.0645659
XLOC_022194	AC005695.1	0	0.0471011	0	0	0.0373839
XLOC_038297	FAM92A1P2	0	0.0470051	0	0	0
XLOC_023770	AC048380.2	0	0.0468632	0	0.0571639	0.0463192
XLOC_050842	AL162727.1	0	0.046719	0	0.163855	0
XLOC_033437	CPSF1P1,SLC5A4-AS1	0	0.0465685	0	0	0
XLOC_037414	KLB	0	0.046364	0	0	0.0446342
XLOC_023515	AP005432.1	0	0.0461419	0	0	0
XLOC_021776	LINC01483	0	0.0457528	0	0	0
XLOC_003511	LINC01555	0	0.0455582	0	0.0742871	0
XLOC_003650	OLFM3	0	0.0453548	0.253983	0	0
XLOC_042548	AL513548.3	0	0.0451023	0	0.069505	0.092312
XLOC_025048	CILP2	0	0.045071	0	0	0
XLOC_031157	AGGF1P10	0	0.044896	0	0	0
XLOC_002469	AL591848.3	0	0.0448145	0	0.0696695	0
XLOC_051020	AIF1L	0	0.044751	0	0	0
XLOC_008444	AP002884.1	0	0.0444058	0	0	0.264001
XLOC_018721	SCNN1G	0	0.0443376	0	0	0
XLOC_011152	AC012464.3	0	0.0441943	0	0	0
XLOC_020553	KCNG4	0	0.044114	0	0	0
XLOC_051653	AL158154.1,AL158154.2	0	0.0433712	0	0	0
XLOC_003859	AC239798.2	0	0.0432437	0.128332	0.0479389	0.0835774
XLOC_000179	DISP3	0	0.0432203	0	0	0
XLOC_027344	DRC1	0	0.0428383	0	0	0
XLOC_032800	GRIK1	0	0.042662	0	0	0
XLOC_046019	WNT16	0	0.0426063	0	0	0
XLOC_030955	AL136531.3	0	0.042151	0	0	0
XLOC_022001	DOC2B	0	0.0420071	0	0.358825	0.0969563
XLOC_038677	CNGA1	0	0.0419485	0.286552	0.302637	0.17028
XLOC_049726	FBXO43	0	0.0416121	0	0	0.105829
XLOC_050949	TTC16	0	0.0414769	0	0	0
XLOC_012248	OLA1P3	0	0.0414398	0.0757809	0	0
XLOC_043923	ZNF204P	0	0.0413039	0	0	0
XLOC_021420	CFAP97D1	0	0.041217	0	0.543305	0.0407638
XLOC_040825	CDHR2	0	0.041118	0.515186	0	0
XLOC_005111	AL731559.1	0	0.040729	0	0	0
XLOC_028250	LINC01087	0	0.0404253	0	0.0726945	0
XLOC_048398	ZC2HC1A	0	0.0403343	0	0.0765033	0
XLOC_008217	AP000893.1,DDIAS	0	0.0401707	0.474133	0.0480437	0
XLOC_033235	LL22NC03-63E9.3	0	0.0396839	0	0.066244	0
XLOC_036166	C3orf67	0	0.0396807	0	0	0.177071
XLOC_040525	PCDHB1	0	0.0393503	0	0.0224168	0
XLOC_006191	PROSER2-AS1	0	0.0389257	0	0	0
XLOC_000969	PTGFR	0	0.0386044	0	0	0.0789806
XLOC_017653	PLA2G4E	0	0.0384072	0	0	0
XLOC_012309	AC090643.1	0	0.0383336	0	0	0
XLOC_036829	SLITRK3	0	0.0383186	0	0	0
XLOC_046182	TMEM213	0	0.0383062	0	0.261705	0
XLOC_011832	SUPT16HP1	0	0.0381972	0.053627	0	0.0353309
XLOC_046208	WEE2	0	0.0381448	0	0	0
XLOC_038784	TMPRSS11A	0	0.0379144	0	0	0
XLOC_009817	GPR83	0	0.03747	0	0	0
XLOC_005711	LIPJ	0	0.0373212	0	0.157291	0.198235
XLOC_004395	ZNF648	0	0.037313	0	0	0.122213
XLOC_026961	SPACA6P-AS	0	0.0372359	0	0	0
XLOC_023907	AC110597.3	0	0.0371364	0	0	0
XLOC_017182	ALPK3	0	0.0371039	0.0891885	0.0163175	0.0523303
XLOC_024400	LINC01415	0	0.03704	0	0	0
XLOC_021742	AC007448.4	0	0.0369163	0.0917185	0.128576	0.233367
XLOC_004132	INSRR	0	0.0366631	0	0	0
XLOC_046339	OR2A12	0	0.0365711	0	0	0
XLOC_017689	FRMD5	0	0.0365327	0	0	0
XLOC_015053	ITPK1-AS1	0	0.0363149	0.0448142	0.0437892	0
XLOC_048595	AC012213.2	0	0.0362536	0	0	0
XLOC_032784	LINC01695	0	0.0362227	0	0	0.0387276
XLOC_024655	CELF5	0	0.0361649	0	0	0.0519646
XLOC_033030	AL592528.1	0	0.0361397	0	0	0
XLOC_010955	AC026124.1	0	0.036061	0	0.0629927	0
XLOC_051357	PTENP1	0	0.035872	0	0	0
XLOC_046807	LINC01450	0	0.0357875	0	0	0
XLOC_009882	CASP17P	0	0.0357005	0	0	0
XLOC_053600	ADGRG2	0	0.0355943	0.0480215	0	0.0891638
XLOC_041227	AC114977.2	0	0.0355558	0	0	0
XLOC_052806	EDA	0	0.035339	0	0	0
XLOC_017682	STRCP1	0	0.0346556	0	0	0
XLOC_012759	AC127164.1	0	0.0344745	0	0.13591	0
XLOC_031495	TUBB1	0	0.0344654	0.0877929	0.0564239	0
XLOC_008907	SCUBE2	0	0.0344314	0	0	0
XLOC_023498	PTPRM	0	0.0341489	0	0	0
XLOC_030980	AL109976.1	0	0.0336474	0	0.170361	0
XLOC_033476	Z95114.4	0	0.0334757	0.0560643	0	0
XLOC_054173	RAB9B	0	0.0334346	0.0657136	0.119778	0.124082
XLOC_005506	MYPN	0	0.0323532	0.123438	0.0401644	0.049243
XLOC_054614	PCDH11Y	0	0.0322744	0	0	0.0535362
XLOC_020152	ANKRD26P1	0	0.0320841	0	0	0
XLOC_014862	PLEKHD1	0	0.031956	0	0	0
XLOC_001340	LINC02591	0	0.0317503	0.0382125	0.0377227	0
XLOC_032090	PTGIS	0	0.0310984	0	0	0
XLOC_020526	PKD1L2	0	0.0310844	0.0454832	0	0
XLOC_040820	ARL10	0	0.030907	0	0.0194267	0.0156414
XLOC_008610	PKNOX2	0	0.0306323	0.0455397	0	0.148117
XLOC_011490	LINC02359	0	0.0305073	0	0	0
XLOC_033554	GRAP2	0	0.0304687	0	0.0466174	0
XLOC_028403	AC007750.1	0	0.0300453	0.231473	0.121225	0.0371897
XLOC_009063	DCDC1	0	0.0298104	0	0	0
XLOC_015737	LINC01303	0	0.0295886	0	0	0
XLOC_001564	CHRNB2	0	0.029525	0	0	0
XLOC_044029	DDR1-DT	0	0.0291277	0.0530385	0	0
XLOC_037548	AC068620.3	0	0.0290981	0	0	0
XLOC_038872	CCDC158	0	0.0288784	0	0.0568296	0.153243
XLOC_018464	AC106820.4	0	0.0287988	0	0	0
XLOC_009286	OR5BA1P	0	0.0286114	0	0.0345686	0
XLOC_028811	VIL1	0	0.0284581	0	0.0399732	0
XLOC_023670	DSG3	0	0.0282201	0	0	0
XLOC_024007	COLEC12	0	0.0281329	0	0.0340565	0.0697021
XLOC_041696	AC008467.1	0	0.0279083	0.0757495	0.034704	0
XLOC_025494	HIF3A	0	0.0278827	0	0	0
XLOC_035562	KNG1	0	0.0273821	0	0	0
XLOC_024979	NWD1	0	0.0271994	0	0	0
XLOC_037817	AC114811.2	0	0.02718	0	0	0
XLOC_006626	SPOCK2	0	0.0267974	0.0359219	0	1.28999
XLOC_008327	HEPHL1	0	0.0262704	0	0.035838	0
XLOC_005148	TMEM236	0	0.0249344	0	0	0
XLOC_033357	AL008638.3	0	0.0244623	0	0	0
XLOC_035883	SUSD5	0	0.0243397	0	0	0
XLOC_000855	L1TD1,RF00019	0	0.0242433	0.0448625	0	0
XLOC_038515	AC007126.1	0	0.0241132	0	0	0.0578606
XLOC_042552	LINC00240	0	0.0240374	0.0521904	0	0.0707964
XLOC_002100	NFASC	0	0.0238615	0	0.0591294	0.0667328
XLOC_031152	FAM182A	0	0.0237713	0	0	0
XLOC_023036	AC015813.3	0	0.023668	0	0	0
XLOC_016709	MAP1A	0	0.023619	0.0551676	0	0.0181153
XLOC_017529	TRPM1	0	0.0234822	0	0.0390254	0.0330468
[truncated: 53,105 more rows]
